# Supplementary material for: Tumor-intrinsic YTHDF1 drives immune evasion and resistance to immune checkpoint inhibitors via promoting MHC-I degradation
Source: Nat Commun. 2023 Jan 17;14:265. doi: 10.1038/s41467-022-35710-7 (PMC9845301; doi:10.1038/s41467-022-35710-7)
Supplement: Supplementary file 4 — Source Data [file 41467_2022_35710_MOESM4_ESM.zip › Source Data file/Source Data.xls]

## Sheet: Figure 1A
	Figure 1A					TCGA id_rnaseq	ALKBH5	FTO	HNRNPA2B1	YTHDF1	YTHDF2	YTHDF3	IGF2BP1	IGF2BP2	IGF2BP3	YTHDC1	YTHDC2	METTL14	METTL3	RBM15	RBM15B	ZC3H13	WTAP	ImmuneScore
	gene	Correlation	| Cor |	-log10（p-value）		TCGA-3N-A9WB-06A-11R-A38C-07	7.14179	3.4417	9.21757	6.19481	6.97847	4.87744	0.086016	4.44239	2.66127	4.87747	3.67652	3.42017	4.59041	4.01957	5.24381	6.73899	4.06954	-648.959
Readers	YTHDF1	-0.293479	0.293479	9.9933		TCGA-3N-A9WC-06A-11R-A38C-07	6.89701	3.86333	8.39968	6.15977	7.04632	4.36832	0.0380167	3.76666	3.97364	4.64709	4.49388	3.88896	4.27373	3.59461	4.77595	5.41063	4.71313	2266.51
	YTHDF3	-0.25853	0.25853	7.85012		TCGA-3N-A9WD-06A-11R-A38C-07	6.33142	2.98085	8.19981	5.95675	6.50207	4.98624	0.0118459	3.94947	0.223617	4.81936	2.7695	3.18223	4.03608	2.88135	5.20709	6.99814	4.94346	1442.32
	YTHDF2	-0.241143	0.241143	6.89156		TCGA-BF-A1PU-01A-11R-A18S-07	7.25846	4.45431	8.11887	6.49091	5.9641	4.57274	0.0525245	6.28096	0.994276	4.28273	2.753	2.52083	5.18444	2.3684	5.55939	6.07391	4.72422	-862.117
	HNRNPA2B1	-0.19889	0.19889	4.84562		TCGA-BF-A1PV-01A-11R-A18U-07	7.05658	4.12996	8.29842	6.09695	6.97748	6.83506	1.65275	6.23743	3.22339	5.19464	4.00201	4.04615	5.33038	4.05722	5.88032	6.03001	4.67803	-750.569
	IGF2BP2	-0.193011	0.193011	4.59183		TCGA-BF-A1PX-01A-12R-A18T-07	6.62027	2.73751	7.45152	5.67935	6.20816	4.06495	1.37396	4.64104	1.19857	4.1963	2.08592	2.54878	3.7816	2.66414	5.31811	5.33706	4.99656	2235.82
	YTHDC1	-0.191481	0.191481	4.527		TCGA-BF-A1PZ-01A-11R-A18S-07	7.12006	4.08894	8.5621	7.19642	7.19603	4.96986	0.035929	4.10212	0.392941	5.01227	2.88852	3.31872	3.84628	3.73831	6.04238	6.88767	4.57221	60.3048
	IGF2BP3	-0.0747315	0.0747315	0.977757		TCGA-BF-A1Q0-01A-21R-A18S-07	7.10062	3.41447	8.88148	6.33452	6.52383	6.25185	2.44116	7.07135	2.30992	4.94342	3.72391	3.2078	4.53334	3.94523	5.30055	5.23074	5.40591	682.216
	YTHDC2	-0.0679665	0.0679665	0.851533		TCGA-BF-A3DJ-01A-11R-A20F-07	6.94189	4.53361	8.48659	6.22989	7.52572	6.34421	0.0422796	2.94584	2.12471	5.17434	2.93494	3.85262	3.90953	3.40683	5.39749	7.80871	4.92838	1221.55
	IGF2BP1	-0.0559728	0.0559728	0.64718		TCGA-BF-A3DL-01A-11R-A20F-07	7.1131	3.85893	7.38344	6.10984	5.9918	3.0762	0.276147	3.69138	1.59177	3.88401	2.17798	2.13419	3.50969	1.56557	5.80304	5.73507	3.66983	107.009
Writers	ZC3H13	-0.266711	0.266711	8.32551		TCGA-BF-A3DM-01A-11R-A20F-07	7.62208	3.93561	8.54518	6.42148	6.9798	5.80157	0.589063	6.13844	2.22119	5.24553	3.04997	3.96611	5.09064	3.55024	5.90433	5.90118	5.57578	-458.756
	RBM15B	-0.248745	0.248745	7.3021		TCGA-BF-A3DN-01A-11R-A20F-07	7.10452	4.71739	9.15575	6.67705	7.28773	5.62221	0.190508	5.5155	0.884459	5.02867	4.02286	3.65915	4.54852	3.70954	5.5997	7.38141	5.13734	-156.461
	METTL3	-0.194173	0.194173	4.64141		TCGA-BF-A5EO-01A-12R-A27Q-07	6.82226	3.69871	7.84112	6.3759	6.3793	3.29035	0.0288063	5.15307	0.602204	3.81643	1.17794	2.18358	4.1445	2.43101	5.92572	6.54765	3.69171	1007.36
	WTAP	0.179688	0.179688	4.04398		TCGA-BF-A5EP-01A-12R-A27Q-07	6.25523	3.77435	8.32246	6.80163	6.71214	5.21535	0.141567	5.73334	2.2186	4.56613	2.47273	3.07017	4.30623	3.40677	4.74486	5.4401	4.40875	-319.978
	METTL14	-0.155392	0.155392	3.1403		TCGA-BF-A5EQ-01A-21R-A27Q-07	6.40566	2.99069	7.83816	6.01057	6.53852	5.18399	0	3.99065	0.92653	4.67321	2.51302	3.13126	4.22902	3.13266	4.83296	6.18113	5.12538	1212.34
	RBM15	-0.0766396	0.0766396	1.01482		TCGA-BF-A5ER-01A-12R-A27Q-07	5.97692	2.4927	7.07004	5.09015	5.17187	3.33857	1.04914	3.97741	0.0432886	2.91277	1.61737	1.57828	3.24148	1.68374	5.06926	5.21576	2.10331	-29.2982
Erasers	FTO	-0.176674	0.176674	3.92526		TCGA-BF-A5ES-01A-11R-A27Q-07	6.95456	3.65065	7.83875	6.2342	6.63289	4.61107	0.0846628	3.60948	0.893048	4.07418	2.19402	2.56906	3.82125	2.46572	5.40207	4.37367	4.8503	908.163
	ALKBH5	-0.0869642	0.0869642	1.22675		TCGA-BF-A9VF-01A-11R-A37K-07	6.9698	2.72654	7.86197	6.25889	5.92804	4.59559	0.0102192	3.76208	1.32561	3.94846	1.77341	2.73182	2.99966	2.37886	5.46514	4.83783	4.48201	-447.908
						TCGA-BF-AAOU-01A-12R-A39D-07	6.15449	3.00049	8.03774	5.78085	5.33413	4.78525	1.24024	5.12155	1.12663	4.03286	3.79101	2.59558	4.14819	2.24904	4.56788	4.67818	5.59872	669.113
						TCGA-BF-AAOX-01A-11R-A39D-07	6.44025	3.53258	8.31279	6.08586	6.37502	5.29443	0	3.22958	2.15938	4.633	2.33936	2.48789	3.91742	2.71608	5.33495	4.25455	4.95847	-255.125
						TCGA-BF-AAP0-06A-11R-A39D-07	7.00733	3.88938	8.22756	6.22648	6.52654	4.81299	0.135274	3.84174	1.75552	4.5394	2.31717	2.91455	4.52648	2.98645	4.70218	4.03868	5.16159	2650.94
						TCGA-BF-AAP1-01A-11R-A39D-07	6.72184	4.23598	9.15846	7.21198	7.15974	5.73637	0.909679	5.56503	3.52818	5.30324	3.69735	4.24193	5.51294	3.46049	5.9209	6.91661	4.51969	-400.632
						TCGA-BF-AAP2-01A-11R-A40A-07	6.57088	3.81215	8.3789	5.9263	6.60925	4.88598	0.0399382	5.19193	1.11078	5.12526	3.33444	3.77832	4.92782	3.33623	5.57015	7.28565	4.25913	692.184
						TCGA-BF-AAP4-01A-11R-A40A-07	6.35203	3.8141	8.99578	6.72593	7.87191	5.71298	0.385694	5.05524	2.49809	5.16046	3.25996	3.90783	4.23453	3.64552	5.04178	6.23846	4.6932	1440.94
						TCGA-BF-AAP6-01A-11R-A40A-07	6.84878	4.24465	9.10508	6.79741	7.25184	5.91718	0.137635	4.23731	0.856146	5.30684	2.647	3.87315	4.94438	4.1669	5.80817	7.08788	4.66999	-79.0087
						TCGA-BF-AAP7-01A-11R-A40A-07	6.70218	3.95813	7.87308	5.60935	5.72709	3.72153	0.0487509	3.05759	0.570993	3.78422	2.0182	2.14462	4.08373	2.56574	5.06809	5.35267	4.3449	2133.32
						TCGA-BF-AAP8-01A-11R-A40A-07	6.53874	2.96194	8.23727	5.78076	5.24208	7.14094	0.791917	3.76489	0.085959	4.8363	3.27555	2.6426	4.40157	3.42227	4.22975	4.40613	4.22418	130.628
						TCGA-D3-A1Q1-06A-21R-A18T-07	6.85199	4.42065	8.00915	6.90111	6.04364	6.7018	5.68079	5.53034	2.23375	4.98437	3.78807	3.15711	3.59854	3.29135	5.30088	6.99627	4.33063	-691.256
						TCGA-D3-A1Q3-06A-11R-A18T-07	7.04178	4.36532	8.74462	6.0397	6.7229	5.97345	0.00633725	4.46352	4.4348	5.44997	4.02525	4.00799	4.68697	3.9189	5.42453	5.96571	5.27964	1469.22
						TCGA-D3-A1Q4-06A-11R-A18T-07	6.89975	4.00016	8.20087	5.63551	5.63698	5.93104	1.40137	4.24405	1.00083	4.83617	3.96227	3.08721	3.56193	2.74614	5.00561	6.30605	4.43443	429.968
						TCGA-D3-A1Q5-06A-11R-A18T-07	7.43409	4.41695	9.05615	6.68765	6.4755	5.97119	4.88545	5.60295	3.04799	5.89107	4.53253	4.64209	5.25169	3.8283	5.59579	6.36232	5.30097	-886.379
						TCGA-D3-A1Q6-06A-11R-A18T-07	7.29964	4.3553	8.35658	6.27218	6.92344	6.41664	3.24497	6.60262	3.73991	5.52755	3.69863	4.15843	4.01593	3.74867	5.04323	5.42718	5.74695	452.168
						TCGA-D3-A1Q7-06A-11R-A18T-07	6.93449	3.70341	8.62464	6.31166	6.83046	5.80943	0.478934	3.97015	1.90887	5.28788	3.95342	3.62338	4.02866	4.12287	5.06723	6.94151	5.1816	2842.08
						TCGA-D3-A1Q8-06A-11R-A18T-07	6.90484	4.33595	8.18263	6.25685	6.43424	5.61901	4.72123	4.80602	3.76056	4.72911	3.16065	3.172	4.51605	3.07941	5.4745	5.55752	5.48653	1183.67
						TCGA-D3-A1Q9-06A-11R-A18T-07	6.72829	4.16171	7.76525	6.67902	6.15515	5.87451	0.770016	5.47527	0.189268	4.67672	3.14275	3.53766	4.90848	2.85005	4.43102	5.21208	4.31461	736.845
						TCGA-D3-A1QA-06A-11R-A18T-07	6.39684	4.50531	8.47197	6.49684	7.02958	6.02426	0.0166338	6.81834	3.15376	5.43055	3.94991	4.39999	4.96506	4.06256	5.72284	6.49107	5.55413	211.263
						TCGA-D3-A1QA-07A-11R-A37K-07	6.03423	4.18122	9.06802	6.36998	6.9861	5.83685	0.251806	6.48383	3.35425	5.26249	4.26619	3.60976	4.29783	3.87128	5.65612	5.83777	5.90676	605.41
						TCGA-D3-A1QB-06A-11R-A18T-07	7.005	3.90264	8.1003	5.93263	6.36447	6.85999	0.118412	4.62622	0.112072	5.01197	2.98241	3.34067	4.02508	3.54333	5.26641	4.27271	5.17718	2529.6
						TCGA-D3-A2J6-06A-11R-A18T-07	7.2087	2.93017	7.74909	6.69781	7.15988	5.10817	0.0270334	4.55772	2.32577	4.55224	3.27525	2.8856	3.12871	3.65571	5.21667	4.0634	4.23593	949.902
						TCGA-D3-A2J7-06A-11R-A18T-07	6.98302	4.47261	8.05778	5.91691	7.12839	6.00385	0.0619453	5.02003	2.82675	4.87067	3.97726	3.85911	4.42287	3.39215	4.57185	5.96228	4.79071	1229.05
						TCGA-D3-A2J8-06A-11R-A18T-07	6.78115	3.70792	8.24171	6.09603	6.21991	4.62483	0.69446	6.67531	3.11125	4.74589	2.86913	3.30806	4.65964	3.34206	5.89454	4.1765	5.37517	2767.82
						TCGA-D3-A2J9-06A-11R-A18T-07	6.79554	3.86939	8.33198	6.55028	6.45618	4.9519	0.0838798	5.56716	2.21233	5.21494	3.54699	3.63525	4.55191	3.46493	5.21891	7.48835	5.6674	3336.61
						TCGA-D3-A2JA-06A-11R-A18T-07	6.99554	4.0658	8.91089	6.59723	7.0003	6.27576	2.48712	6.30865	3.44947	5.2681	3.73007	3.82459	4.45442	3.86651	6.03636	5.10392	5.51501	1772.53
						TCGA-D3-A2JB-06A-11R-A18T-07	6.37878	3.13533	8.35104	6.07423	6.48931	5.59509	0.2594	5.44011	2.17591	5.10136	3.66039	3.2552	4.23669	3.87991	5.35325	6.04002	4.96947	2815.14
						TCGA-D3-A2JC-06A-11R-A18T-07	7.19272	3.37842	7.98431	6.70796	6.62048	5.41632	0.157391	4.26003	1.17195	4.81152	2.41763	3.47025	4.16455	3.65363	4.86219	5.8266	4.90579	1550.15
						TCGA-D3-A2JD-06A-11R-A18T-07	6.73074	4.00165	7.58808	6.32813	6.24973	3.45676	0.0915424	3.39681	1.02974	4.02614	1.32501	1.97062	3.69046	2.561	5.63426	5.64495	3.97626	1604.28
						TCGA-D3-A2JE-06A-11R-A37K-07	7.01612	4.74845	9.50049	6.89318	7.06718	5.87861	5.50967	3.19388	4.23258	5.92747	4.08119	3.65279	4.24095	4.00933	5.86475	6.84244	5.46266	-829.545
						TCGA-D3-A2JF-06A-11R-A18S-07	6.64423	1.97535	8.23673	5.59223	6.24732	4.69486	0.0272658	4.77878	0.284286	4.95203	3.2332	3.31695	4.6603	3.11951	5.19579	5.68358	4.36282	1852.36
						TCGA-D3-A2JG-06A-11R-A18T-07	6.22465	3.57418	7.98704	6.10626	6.11104	5.17134	1.13348	4.47671	3.44113	4.58918	3.05489	2.89264	3.9468	3.31197	4.72061	4.81231	5.03943	124.947
						TCGA-D3-A2JH-06A-11R-A18T-07	6.89837	3.85919	8.99778	6.50252	7.11997	5.45897	1.98903	6.44319	3.84622	5.34357	3.87704	4.06965	5.09514	3.93463	5.46888	6.33875	5.03676	2467.74
						TCGA-D3-A2JK-06A-11R-A18S-07	6.80067	3.37007	7.06516	5.10606	4.92889	2.07497	0	3.61244	0.380321	3.04427	0.717419	1.22412	3.10285	1.44768	5.39528	4.70688	3.48423	903.095
						TCGA-D3-A2JL-06A-11R-A18S-07	6.45042	3.05276	7.61636	5.95131	6.06793	4.30551	0.013466	5.73774	0.943629	4.61359	1.51994	3.34953	4.03869	3.06074	4.46899	4.52187	4.15546	1904.22
						TCGA-D3-A2JN-06A-11R-A18S-07	6.13644	2.55331	8.23506	5.40667	5.87685	4.98591	2.22127	6.38469	0.236204	4.05968	2.89825	2.20635	3.55206	2.72491	4.52906	3.91889	3.94327	1599.59
						TCGA-D3-A2JO-06A-11R-A18S-07	6.42277	6.39812	8.38842	6.10926	6.3134	5.8477	4.5571	6.50549	3.27983	4.79227	3.57056	3.31285	3.60785	3.58792	5.20577	7.858	4.79541	2433.64
						TCGA-D3-A2JP-06A-11R-A18S-07	5.95469	3.72291	8.46514	5.32083	7.04267	4.95031	0.0254185	3.93483	1.83904	4.27003	3.04815	2.74125	3.59998	2.71661	4.27943	6.47839	4.10009	1655.41
						TCGA-D3-A3BZ-06A-12R-A18S-07	7.86957	3.68399	8.44654	5.97027	6.3681	4.61824	0.0543981	4.05504	2.5184	4.56667	2.81684	2.82691	3.19622	3.05878	5.16556	6.23012	5.14248	2187.98
						TCGA-D3-A3C1-06A-12R-A18S-07	6.41032	3.54943	7.44431	6.11509	7.51715	4.40433	0.0657679	4.94297	0.886451	4.04855	1.43644	2.56531	3.9306	2.51108	5.63433	5.45123	5.18398	873.465
						TCGA-D3-A3C3-06A-12R-A18S-07	6.85415	3.90513	8.7521	5.85885	7.54131	4.85748	0.928519	0.591536	0.446305	5.00821	3.54289	3.28551	5.02064	3.58517	5.40337	7.04182	4.55241	1401.92
						TCGA-D3-A3C6-06A-12R-A18U-07	7.32221	4.96901	9.0535	6.38838	6.43083	5.82319	0.0820899	5.19927	1.74951	5.33875	3.02504	4.14272	5.85411	3.77966	5.05747	7.74393	4.52306	-315.397
						TCGA-D3-A3C7-06A-11R-A18U-07	7.11471	3.90081	8.11516	5.86667	6.46902	4.7261	0.0991943	5.6958	0.220389	4.25154	2.68364	2.57157	4.00464	3.03288	5.33658	5.61769	5.4512	1736.16
						TCGA-D3-A3C8-06A-12R-A18S-07	6.49672	3.29735	8.79286	5.62353	5.89173	5.08377	0.402337	4.72552	2.12512	4.98139	3.22548	3.58161	3.98055	3.68176	5.06934	4.74778	5.77015	3585
						TCGA-D3-A3CB-06A-11R-A18S-07	6.38938	3.68384	7.78249	6.25266	6.42163	5.49103	0.0487975	4.33024	3.18786	4.53236	3.24112	3.22959	3.91462	3.20128	5.33184	6.77743	4.76906	3098.17
						TCGA-D3-A3CC-06A-11R-A18S-07	6.69447	3.53138	7.87663	6.02717	6.55748	5.84428	3.14793	5.58097	3.09151	4.56279	3.43015	3.05056	3.77692	2.78085	5.07174	6.95316	5.35422	264.328
						TCGA-D3-A3CE-06A-11R-A18S-07	7.39104	4.43532	8.3477	6.48014	6.73042	5.83949	5.03404	5.749	2.04551	5.31087	3.95967	3.64946	4.02496	3.66891	5.04718	7.16733	5.01363	1804.18
						TCGA-D3-A3CF-06A-11R-A18T-07	6.76128	4.06192	8.59544	6.05048	6.53708	5.59276	0.161215	4.56258	1.97575	5.07902	3.44481	3.76988	4.54688	3.49475	5.16661	6.19743	4.76939	2305.37
						TCGA-D3-A3ML-06A-11R-A21D-07	5.35375	3.6039	8.45652	6.24171	7.12433	6.65419	0.01337	5.6782	0.97568	5.24935	3.50115	3.44704	4.81037	3.41677	5.42419	8.14742	4.09806	-997.136
						TCGA-D3-A3MO-06A-11R-A21D-07	6.50089	4.45436	9.11921	6.74233	7.49356	6.18607	5.50703	5.85171	3.59411	5.47162	3.53265	3.72565	4.82703	3.47714	6.09745	7.53855	5.81786	-271.813
						TCGA-D3-A3MR-06A-11R-A21D-07	6.25417	3.1493	8.32707	5.34402	5.64124	4.15526	0.0481691	1.32323	0.128873	3.93485	2.68177	2.10317	4.11987	2.76138	4.40856	4.57853	4.34515	2551.41
						TCGA-D3-A3MU-06A-11R-A21D-07	6.91167	4.07589	8.29609	6.36783	6.63805	4.95784	1.38693	4.60499	2.72458	4.57249	3.74468	3.43643	4.25877	2.6766	5.34314	6.55079	3.89532	859.078
						TCGA-D3-A3MV-06A-11R-A21D-07	6.48402	3.39133	7.96889	6.33603	6.26206	5.71733	5.17653	7.64186	2.82346	4.77147	3.44878	3.3968	4.75284	3.20304	5.85705	6.93399	4.80472	-55.8394
						TCGA-D3-A51E-06A-11R-A266-07	6.66539	4.01123	8.13216	5.95515	6.11269	5.67973	0.0830934	4.87647	0.845335	4.94435	3.23597	3.61932	4.68817	3.9416	4.81376	6.01425	4.41047	1631.73
						TCGA-D3-A51F-06A-11R-A266-07	6.70911	3.69226	8.1222	5.91123	6.09405	5.09515	0.477955	3.32641	0.506262	4.81842	3.72098	3.27892	4.69847	3.72479	4.92841	5.21994	5.25882	3515.47
						TCGA-D3-A51G-06A-11R-A266-07	7.64212	4.60647	8.98081	7.2705	7.73102	6.19269	0.413086	6.06744	3.76558	5.59066	3.31153	3.29907	5.16355	4.85133	5.90077	5.58936	5.79468	367.245
						TCGA-D3-A51H-06A-12R-A266-07	6.27897	3.16495	8.28355	5.36918	5.80625	4.41415	0.106701	2.8661	0.735931	5.26035	3.90592	3.28437	5.06329	3.94664	4.56301	4.63745	5.48199	3455.74
						TCGA-D3-A51J-06A-11R-A266-07	6.39577	4.07345	8.62871	6.30418	7.30248	5.93694	0.0344134	4.3894	1.21668	4.79126	3.51148	3.3226	4.20416	3.84761	4.93554	7.42081	4.6919	2430.44
						TCGA-D3-A51K-06A-11R-A266-07	6.08647	3.03225	7.71649	5.82726	4.75839	4.343	0.0200137	3.54457	0.17259	3.54101	2.10036	1.83147	3.37278	2.86673	4.99488	3.24282	3.92785	1238.57
						TCGA-D3-A51N-06A-11R-A266-07	6.4085	2.86785	8.14691	5.32299	6.71426	3.77844	0.115048	4.03059	0.814418	3.99218	2.30819	2.69316	3.72651	2.91436	4.54112	4.45754	4.42174	1658.57
						TCGA-D3-A51R-06A-11R-A266-07	6.56862	4.58079	9.82902	6.80355	6.71995	5.60784	6.63022	6.90108	3.69226	5.51291	3.98246	4.0948	5.76512	4.64832	6.06041	6.21659	5.65212	-1576
						TCGA-D3-A51T-06A-11R-A266-07	5.75151	4.26193	8.53041	6.21397	7.19767	5.5503	0.0663936	6.07426	1.84296	5.31064	3.42456	3.81309	5.50575	3.55996	5.7376	7.81404	4.65939	879.103
						TCGA-D3-A5GL-06A-11R-A27Q-07	6.89338	4.16792	8.35626	5.94655	6.47138	5.32789	0.0186375	5.17468	0.392986	4.66944	2.33047	3.53038	4.71695	3.18835	4.65287	5.33514	4.19125	-169.582
						TCGA-D3-A5GN-06A-11R-A27Q-07	6.41808	3.83941	8.69456	6.58604	6.68549	6.34996	1.4126	5.56499	2.26585	5.04898	3.18447	3.78173	4.97865	3.3577	5.2988	5.55727	5.16769	852.557
						TCGA-D3-A5GO-06A-12R-A27Q-07	6.04055	3.86334	8.3514	5.94815	7.02011	4.43758	0.00886057	5.29921	0.560448	4.75742	2.15388	3.2951	3.93461	3.11344	5.47768	6.28115	5.50562	1426.32
						TCGA-D3-A5GR-06A-11R-A27Q-07	6.66096	4.10914	8.47544	6.34792	5.98234	5.44314	0.0323617	3.76102	3.58037	4.97231	4.12982	3.40785	4.17231	3.29681	5.07843	4.79196	4.57606	1969.79
						TCGA-D3-A5GS-06A-11R-A27Q-07	6.81129	3.26957	8.21609	6.09528	5.894	5.22435	0.0713871	2.30197	0.198318	4.54074	3.1808	3.40473	4.19049	3.73612	5.25379	5.34681	4.7769	1235.6
						TCGA-D3-A5GT-01A-12R-A311-07	4.60247	2.02441	7.31468	4.9092	5.67738	5.29802	0.0204467	2.28442	1.09374	3.47786	2.05083	1.92039	3.49987	2.31852	3.81738	5.44003	2.66602	-546.213
						TCGA-D3-A5GU-06A-11R-A27Q-07	6.91256	3.57966	8.39602	6.06443	6.43734	5.88791	2.64453	3.08492	0.841793	5.39663	3.76271	3.6647	4.88581	3.34485	4.53454	6.81006	4.43523	1026.54
						TCGA-D3-A8GB-06A-11R-A37K-07	5.38283	2.63029	7.29256	5.65352	5.24357	4.09391	0.27492	3.75245	0.39867	4.04589	2.22978	2.31859	3.72543	2.33199	3.86545	2.95545	4.48202	2481.71
						TCGA-D3-A8GC-06A-11R-A37K-07	6.05107	3.73414	8.33129	6.33767	6.85918	5.79797	0.210331	7.15637	4.51233	5.1621	4.61898	3.5368	4.64401	4.429	4.50934	6.03967	5.04782	461.435
						TCGA-D3-A8GD-06A-11R-A37K-07	6.98591	3.47596	8.97292	6.57682	6.23244	5.42915	0.322245	6.04707	2.46442	5.08413	3.68534	3.40048	5.32026	3.89314	5.45066	5.99162	5.48815	3034.1
						TCGA-D3-A8GE-06A-11R-A37K-07	7.35536	4.72451	8.61164	6.21912	6.22374	5.54756	0.0941697	4.80684	0.112652	5.5059	4.30969	3.61845	4.9455	3.28039	5.75492	5.49834	5.53919	1578
						TCGA-D3-A8GI-06A-11R-A37K-07	6.27665	3.38054	7.32606	5.965	5.47478	3.59478	0.183412	4.55389	0.355041	3.25561	1.60705	1.49941	3.56441	2.25802	5.66446	5.73086	2.96242	409.753
						TCGA-D3-A8GJ-06A-11R-A37K-07	6.5245	3.09065	8.24596	5.87537	6.51677	5.84018	0.119873	4.6745	0.698301	4.82823	3.48738	3.05365	4.53952	3.29629	5.03027	5.03208	5.25137	2704.84
						TCGA-D3-A8GK-06A-11R-A37K-07	6.88035	3.5421	8.912	6.46502	6.22816	4.96943	0.0824549	6.46267	0.342033	4.64332	2.2894	2.61215	4.50984	3.78727	5.88231	7.01006	4.97461	-798.544
						TCGA-D3-A8GL-06A-11R-A37K-07	6.10178	4.29028	9.08533	7.12251	7.16812	6.37202	3.27058	6.19991	2.89044	5.64767	4.11916	3.99064	5.83703	4.51073	6.10935	7.36135	4.59639	-1036.88
						TCGA-D3-A8GM-06A-11R-A37K-07	7.87313	3.72763	8.73146	6.51419	7.34488	5.84086	0.0199023	3.98346	2.99907	5.04053	3.87477	3.64776	4.79882	4.99738	5.96278	6.13557	5.51133	1029.51
						TCGA-D3-A8GN-06A-11R-A37K-07	6.10272	3.75231	7.99963	5.95369	6.42086	4.70129	0.0390571	1.03973	0.278501	4.52269	3.22925	3.19963	4.61882	2.8525	5.27765	4.37202	4.77673	1906.28
						TCGA-D3-A8GO-06A-11R-A37K-07	5.68417	2.80601	7.99369	5.91427	5.11817	4.02882	0.0707154	2.94389	0.545439	3.93703	2.94128	2.63406	3.47344	1.97482	3.95145	4.91414	4.32055	1477.16
						TCGA-D3-A8GP-06A-11R-A37K-07	6.48605	4.63046	8.82328	6.88169	6.89591	6.08793	0.287294	4.87694	1.58716	5.73524	3.51192	3.85473	4.72085	3.49102	5.08668	6.87819	4.73678	-372.827
						TCGA-D3-A8GQ-06A-11R-A37K-07	6.20065	3.89167	8.21716	6.58554	6.22688	5.30316	5.96382	6.76064	3.50673	5.07	2.30445	3.70066	5.03327	2.52785	6.12417	5.8223	4.97844	52.045
						TCGA-D3-A8GR-06A-11R-A37K-07	5.85656	3.21256	7.30634	5.27384	5.43773	4.79808	0.391315	2.95431	0.562085	4.13564	2.38677	2.28983	3.45162	2.80247	3.95803	3.81905	3.3898	-50.4916
						TCGA-D3-A8GS-06A-12R-A37K-07	6.80756	2.61893	8.14025	5.83312	6.86406	4.43671	0.0453398	5.71718	1.14601	5.17644	3.2817	3.71612	3.77016	3.37247	4.79075	4.31291	4.95266	2165.51
						TCGA-D3-A8GV-06A-11R-A37K-07	7.14687	3.56126	9.02735	6.23513	6.57426	4.30042	0.0442601	3.42239	2.75596	4.65197	3.138	3.15498	3.76301	3.04538	5.69082	6.01017	5.1877	-45.3314
						TCGA-D9-A148-06A-11R-A18S-07	6.49323	3.6917	7.7284	7.14964	6.77876	5.27423	1.65385	5.61097	1.67663	4.43742	2.82091	2.76275	4.57917	2.98283	5.85134	6.35856	4.7714	715.107
						TCGA-D9-A149-06A-11R-A18S-07	7.69337	4.03797	8.05596	6.33733	7.05465	6.1082	0.00769124	6.1131	1.09272	5.05602	4.20581	4.09595	4.74813	4.21559	5.892	6.66066	3.99924	1407.27
						TCGA-D9-A1JW-06A-11R-A18S-07	6.25076	3.85075	7.99492	6.06859	6.4791	5.94652	0.211083	4.69836	1.5991	4.59743	3.8852	3.32636	4.44407	3.63015	5.60672	5.13563	4.22413	1919.28
						TCGA-D9-A1JX-06A-11R-A18S-07	7.57644	4.15417	8.70162	6.84886	6.68423	5.70944	0.470158	5.60893	1.32157	5.1703	2.83197	3.7406	4.70034	4.10928	5.66383	7.20162	4.8652	1608.1
						TCGA-D9-A1X3-06A-11R-A18S-07	7.39445	4.88518	8.62711	6.40881	7.21347	6.30677	4.65512	6.09864	3.04627	5.58455	2.96459	4.06537	5.57359	4.19194	5.81163	7.10721	5.76794	-764.504
						TCGA-D9-A3Z1-06A-11R-A239-07	5.63225	3.17376	8.34002	5.86317	6.22559	5.616	0.999166	4.71437	3.38815	4.80673	2.81438	3.22531	4.06738	3.63027	4.73215	4.57676	5.12835	2149.84
						TCGA-D9-A3Z3-06A-11R-A239-07	6.8841	2.80531	7.78117	6.13327	6.46635	4.83341	1.34522	5.05812	2.76341	4.2962	2.35241	2.63743	4.71181	2.63752	5.05482	5.38799	4.3465	1660.15
						TCGA-D9-A3Z4-01A-11R-A239-07	6.94878	3.14808	8.46942	6.37706	7.01024	6.61016	0.0745988	4.89797	0.953934	4.85519	3.22527	3.63471	4.79214	3.47149	5.52592	7.33219	5.20159	1123.47
						TCGA-D9-A4Z2-01A-11R-A24X-07	6.75366	4.02651	8.94475	6.29477	7.02101	6.07485	0.0793447	4.77253	3.8854	5.43953	3.92363	3.58527	4.69406	3.45249	5.27414	8.09938	5.49612	20.5885
						TCGA-D9-A4Z3-01A-11R-A266-07	6.378	2.60527	7.38584	5.80869	6.14296	5.35348	0.0400681	6.24552	3.80454	4.68273	3.32786	3.34258	4.76608	3.56736	5.03659	8.52068	4.66094	231.001
						TCGA-D9-A4Z5-01A-11R-A266-07	6.72786	4.16525	7.86164	6.80674	6.45233	5.88065	0.234279	5.93329	1.92269	4.88553	3.09981	3.53615	5.03323	3.16007	5.06513	5.49389	4.59683	334.114
						TCGA-D9-A4Z6-06A-12R-A266-07	5.9225	4.7919	8.09601	6.03407	5.70816	6.07896	3.0845	3.4037	4.8106	5.04111	2.51832	2.40315	3.62283	2.76104	4.52302	5.90985	4.85692	-239.069
						TCGA-D9-A6E9-06A-12R-A311-07	6.94656	3.90396	7.77385	5.90747	5.47895	3.76132	0.232091	2.71569	0.593466	3.91901	2.02559	2.25427	3.79519	2.75286	4.57643	4.42324	4.66206	2863.47
						TCGA-D9-A6EA-06A-11R-A311-07	6.96267	3.87198	8.32794	7.27069	7.67385	5.86287	0.0838873	4.97166	1.90276	5.29296	4.86905	3.72998	4.47626	4.14086	5.88633	5.7421	4.71204	-90.07
						TCGA-D9-A6EC-06A-11R-A311-07	7.71669	3.65725	8.53415	6.29831	7.66161	5.45649	0.0281774	6.51219	2.18022	5.12915	2.47712	3.80141	5.15243	3.41708	5.17198	5.78867	5.21598	-66.8671
						TCGA-D9-A6EG-06A-12R-A32P-07	7.14625	4.58482	8.72873	6.60841	7.20197	7.08649	0.828706	3.8597	2.46056	5.31112	3.59148	4.06615	4.37925	3.49979	5.55948	8.7693	4.26648	-489.2
						TCGA-DA-A1HV-06A-21R-A18S-07	6.82697	3.79177	8.14812	6.06176	6.6776	5.08045	0.182236	5.48208	3.67747	5.1585	2.89982	3.91408	3.74435	3.33626	5.23101	5.82939	4.90128	2116.22
						TCGA-DA-A1HW-06A-11R-A18U-07	6.80256	3.46644	8.08105	6.6984	7.40477	6.43033	1.17617	2.51407	1.75282	4.99555	2.79677	3.12942	4.38342	4.04472	4.80322	7.0695	5.75205	2051.38
						TCGA-DA-A1HY-06A-11R-A18T-07	6.78701	4.47359	8.76772	6.04283	7.0314	6.09721	0.163673	6.65333	0.71623	5.14512	3.74352	3.63586	4.07903	3.65239	5.63804	5.78823	4.6212	13.0356
						TCGA-DA-A1I0-06A-11R-A20F-07	7.39509	3.55167	7.38717	6.05211	5.1477	2.74977	0.00733562	4.8466	1.26104	3.86817	1.21554	1.8061	3.73824	1.5207	5.93862	5.3008	3.71744	1530.11
						TCGA-DA-A1I1-06A-12R-A18U-07	7.03834	4.18449	7.98725	5.45188	6.61962	5.84731	0.127849	5.514	0.37576	5.2586	3.58851	4.0734	3.72366	3.83943	5.6085	5.19827	5.21854	1749.33
						TCGA-DA-A1I2-06A-21R-A18U-07	7.47767	3.96915	8.56964	6.85698	6.52177	6.42529	0.336478	2.35849	0.788005	5.4054	4.18061	4.22882	5.25644	3.41899	5.54856	5.14731	5.80101	583.257
						TCGA-DA-A1I4-06A-11R-A18U-07	6.79029	3.47278	8.20564	5.85775	6.59312	5.64882	0.0351328	3.33703	1.595	4.46561	2.74256	3.3954	3.79542	3.28129	4.48563	4.21389	4.49429	1617.49
						TCGA-DA-A1I5-06A-11R-A18T-07	6.64535	3.78127	7.85025	6.13847	6.47096	4.98784	0.122174	3.36107	2.71703	4.50662	2.56872	2.9301	2.90887	2.86247	5.00958	5.12227	5.3569	2321.39
						TCGA-DA-A1I7-06A-22R-A18S-07	7.19459	4.23548	7.92764	6.9952	5.96442	5.4892	2.87583	6.2206	3.79375	4.6692	2.24762	3.34768	4.20981	3.43817	4.95323	5.60895	4.55626	522.898
						TCGA-DA-A1I8-06A-11R-A18T-07	7.17992	4.86783	8.24098	6.02895	6.92527	5.46057	1.72159	5.32076	4.1597	5.08614	2.48349	3.73785	4.351	3.30488	5.31539	5.38761	4.8241	564.667
						TCGA-DA-A1IA-06A-11R-A18S-07	7.8471	4.57182	7.03676	6.50654	5.83336	2.92089	0.534811	3.6102	1.07189	3.48383	1.22484	1.66053	3.87442	2.67503	6.2324	5.85088	3.19426	-70.733
						TCGA-DA-A1IB-06A-11R-A18S-07	6.21431	3.35978	7.85965	5.17119	6.12929	4.82971	0.0983979	4.04516	1.29367	4.92081	3.43123	3.33082	4.08519	3.28865	4.39511	5.67485	4.89531	3555.93
						TCGA-DA-A1IC-06A-11R-A18S-07	7.13306	4.33354	8.2959	6.17341	6.75816	5.50439	0.0665574	4.40974	0.100559	4.63735	3.23026	3.90378	4.27788	3.4208	5.39306	6.12853	4.21391	518.725
						TCGA-DA-A3F2-06A-11R-A20F-07	6.13601	2.75477	5.79714	4.57578	3.75802	2.17552	0.0267153	2.15436	0.111049	3.03396	0.794566	1.12059	1.97697	1.71036	4.8449	3.11109	2.98921	3350.88
						TCGA-DA-A3F3-06A-11R-A20F-07	5.74855	4.16145	8.67427	6.13648	7.1892	6.05461	0.0241202	5.37348	1.02895	5.67932	5.06693	3.77814	4.27051	4.14076	5.12456	7.83531	5.48336	57.2628
						TCGA-DA-A3F5-06A-11R-A20F-07	6.46329	2.91595	8.1357	5.95884	5.42721	5.23112	3.03464	7.03566	2.00469	4.52004	2.91345	2.59254	4.01576	2.91073	5.24341	5.03281	4.6672	294.778
						TCGA-DA-A3F8-06A-11R-A20F-07	6.75721	3.01391	8.04773	6.16513	6.21955	5.22336	0.065886	2.27364	0.444867	4.86423	3.23194	3.35258	4.4112	3.16999	5.10849	5.51774	5.36668	3078.8
						TCGA-DA-A95V-06A-11R-A37K-07	8.29636	2.93811	7.02582	5.73582	5.32923	3.43092	1.24658	4.40695	1.43805	2.95989	1.1927	1.36478	5.01207	2.20668	4.58021	2.94807	3.22945	1436.56
						TCGA-DA-A95W-06A-11R-A37K-07	6.36818	3.56911	8.47767	5.79715	6.35773	6.26338	2.20569	1.03263	1.98759	4.83576	3.19485	3.41566	5.06204	3.09399	5.00604	4.90754	4.31341	546.888
						TCGA-DA-A95X-06A-11R-A37K-07	6.51296	4.27677	8.71126	6.64665	6.82529	5.7171	0.263399	6.20697	2.4556	5.01905	4.0495	3.61463	5.59938	4.37053	5.85188	6.47304	5.13738	744.75
						TCGA-DA-A95Y-06A-11R-A37K-07	6.85303	3.84059	7.898	5.76572	6.19768	4.65534	0	3.59739	1.9324	3.8003	2.13991	2.66777	4.1789	2.70921	5.08366	5.74501	3.44221	41.464
						TCGA-DA-A95Z-06A-11R-A37K-07	6.46899	3.87991	8.40338	6.45082	6.12638	5.45403	2.07812	4.00554	2.44169	4.48668	3.35814	2.91915	4.61553	2.90531	4.73379	6.90981	4.04451	154.938
						TCGA-DA-A960-01A-11R-A37K-07	3.89539	2.09321	6.2975	4.23749	4.38256	2.51117	0.0755207	4.27468	0.0445662	2.55721	1.55278	1.68325	1.9236	1.47613	3.70436	5.91189	2.04336	-239.714
						TCGA-EB-A1NK-01A-11R-A18T-07	6.45202	3.64827	7.66383	5.77335	6.24241	4.36024	0.00543868	5.74214	1.50345	4.14512	2.80191	2.81177	4.3732	2.20932	5.37184	4.74545	4.28367	524.09
						TCGA-EB-A24C-01A-11R-A18T-07	6.93343	4.66798	8.4234	6.46357	6.22961	6.35258	0.0147759	5.32422	1.29858	5.1366	3.5679	3.66649	4.89207	3.03184	5.03308	7.31236	5.43717	-341.902
						TCGA-EB-A24D-01A-11R-A18T-07	6.40345	4.13891	8.1361	5.9813	6.55801	6.26226	0.0282916	4.73809	0.152216	5.17495	3.95126	3.88126	4.72096	3.56383	5.40312	6.18615	4.29364	261.605
						TCGA-EB-A299-01A-21R-A18U-07	6.59419	3.20959	7.97825	6.17586	6.57138	4.14528	0.289921	4.46673	1.08739	4.66963	3.4868	3.40966	4.23054	2.77076	5.31981	5.07696	5.22342	677.434
						TCGA-EB-A3HV-01A-11R-A21D-07	6.7459	4.13981	7.45791	5.85984	6.44096	3.65091	1.24275	3.53272	1.08662	3.81763	2.36	2.10472	3.69652	1.66249	5.50039	7.53883	4.33347	681.715
						TCGA-EB-A3XB-01A-11R-A239-07	7.43181	4.2627	8.16846	6.43741	6.97002	5.73401	0.0464235	4.26161	0.511797	4.94555	3.53301	3.68623	4.21431	3.39434	4.74972	5.39974	4.58553	737.518
						TCGA-EB-A3XC-01A-11R-A239-07	6.28152	4.86588	8.64642	6.97759	6.81166	4.45208	0.0518772	4.7506	3.66194	4.93296	2.50567	3.30835	4.33904	3.6436	5.66975	7.66768	5.39287	520.191
						TCGA-EB-A3XD-01A-22R-A239-07	6.9499	5.24738	7.44365	5.96994	5.82685	3.56356	0	2.73209	0.339409	4.19247	2.59199	2.75527	2.95112	2.44055	5.61876	5.78712	4.48117	1707.12
						TCGA-EB-A3XE-01A-12R-A239-07	6.51647	3.53703	7.39925	5.98995	5.02463	3.59939	0	4.94506	0.108684	4.01999	1.65761	2.52894	4.09278	2.12531	5.03986	5.18415	4.52404	910.891
						TCGA-EB-A3XF-01A-31R-A239-07	6.77876	4.88967	8.66206	6.44881	7.03164	6.26384	0.997562	4.66605	0.849694	5.45995	2.82856	3.97666	4.56739	3.54261	5.51294	6.07709	5.79313	930.414
						TCGA-EB-A3Y6-01A-21R-A239-07	6.90351	3.3502	8.3474	6.11246	7.04852	5.56936	0.0239854	4.06971	0.552377	4.89772	3.5859	3.6716	4.58539	3.36576	5.24495	6.95487	4.32751	499.087
						TCGA-EB-A3Y7-01A-11R-A239-07	6.98163	3.29604	6.94098	5.36651	5.1576	2.60878	0.251848	0.737366	0.3332	3.30661	1.24354	1.98606	3.10309	2.24231	5.40566	4.4273	2.67812	53.3458
						TCGA-EB-A41A-01A-11R-A24X-07	6.32993	3.44215	8.25848	5.38926	6.99314	4.73023	1.78115	4.17313	0.0626917	5.09098	3.57411	3.64129	5.22893	3.63887	4.91545	6.99726	4.95728	-83.618
						TCGA-EB-A41B-01A-11R-A24X-07	6.18655	2.79007	8.10295	6.37454	6.6103	4.07171	0.0492444	4.88974	2.47472	4.83955	3.70198	3.06209	4.0231	3.41753	5.35974	4.06036	5.1905	-94.0441
						TCGA-EB-A42Y-01A-12R-A24X-07	6.84911	4.25709	8.80553	6.12365	6.53647	6.251	1.39773	5.35476	2.48754	5.18033	3.60786	3.83003	5.36839	3.51735	5.67345	6.4354	5.50039	217.621
						TCGA-EB-A42Z-01A-12R-A24X-07	6.71399	4.58271	8.37684	6.12215	5.97537	4.75188	0.0304924	4.96124	2.06272	4.78067	3.49006	3.47821	4.78225	2.44565	5.11386	6.83679	4.35102	397.926
						TCGA-EB-A430-01A-11R-A24X-07	6.48687	2.62099	8.33571	6.57863	6.67949	4.60391	0.0531822	5.42043	1.07052	4.24405	3.27043	2.64159	5.06323	2.64085	5.23888	6.35766	4.22923	463.061
						TCGA-EB-A431-01A-11R-A266-07	6.51696	3.77539	8.21467	5.89656	7.53191	6.13501	0.0271575	5.05971	3.03554	4.93757	4.02248	3.69093	4.24588	3.76182	5.21736	6.25014	4.88083	-109.39
						TCGA-EB-A44N-01A-11R-A266-07	6.6591	3.78637	8.39978	6.10356	6.69582	5.16233	0.11684	3.89169	1.75467	4.93865	3.68451	3.39022	4.5475	3.27126	5.32918	6.75431	4.86297	1111.45
						TCGA-EB-A44O-01A-11R-A266-07	6.10218	3.49276	8.46206	6.95809	7.30028	6.56053	0.0707238	4.97421	3.66497	4.68496	3.42712	4.25142	3.76333	3.97785	5.88546	8.16613	4.67834	-202.529
						TCGA-EB-A44P-01A-11R-A266-07	7.49049	4.24218	8.7142	6.4617	7.23821	5.9818	0.0936015	5.00868	0.792231	5.48615	4.06122	4.17097	5.12112	3.69052	5.26413	7.18481	4.75626	174.607
						TCGA-EB-A44Q-06A-11R-A266-07	6.64118	3.86107	8.55738	6.42295	6.23906	6.56472	0.488042	4.19902	3.61148	5.01742	3.67917	3.65212	4.90368	3.49626	4.76526	5.01318	5.26561	2126.98
						TCGA-EB-A44R-06A-41R-A266-07	6.10729	3.92994	8.47014	6.64948	6.59757	6.68082	4.11006	5.6417	2.10129	5.23039	4.2704	3.55604	4.14016	3.58709	5.25397	7.26211	5.30061	808.863
						TCGA-EB-A4IQ-01A-12R-A266-07	6.24636	3.88378	8.11416	6.7808	6.58299	4.89408	0.508443	4.43139	1.93768	4.66698	3.46229	2.90244	3.5449	3.08105	5.30593	5.64779	4.26129	-241.865
						TCGA-EB-A4IS-01A-21R-A266-07	7.02332	4.43923	8.54022	6.36002	6.3519	5.50458	0.227181	4.45333	2.15761	5.18709	3.61677	3.84761	4.74334	3.46428	5.17445	5.90856	5.63515	2227.43
						TCGA-EB-A4OY-01A-11R-A266-07	5.68775	2.34714	5.31892	5.27339	3.84317	3.76534	0.101844	0.30395	0.122635	2.2234	0.714263	1.07954	2.5823	1.78027	4.09415	3.4814	2.56789	693.966
						TCGA-EB-A4OZ-01A-12R-A266-07	6.04133	2.13166	6.08886	4.96685	4.24653	2.76857	0.0331487	3.01163	0.103837	3.03356	1.28324	1.24201	2.71541	1.97239	4.48234	2.68705	3.22536	2175.19
						TCGA-EB-A4P0-01A-41R-A266-07	6.76562	3.94383	8.45916	6.20123	6.5861	5.04495	0.0197109	4.9608	0.261541	4.92525	3.18832	3.39423	5.42373	3.13444	5.17563	5.24722	5.1773	359.866
						TCGA-EB-A4XL-01A-11R-A27Q-07	6.82937	3.47194	8.31381	5.98774	7.2388	5.02255	0.0194859	4.09272	0.241133	5.42781	3.62766	3.43439	4.89479	2.94931	5.32598	6.69989	5.51352	853.754
						TCGA-EB-A51B-01A-11R-A27Q-07	7.05564	3.7861	8.86753	6.81657	7.0679	5.72392	0.00989421	3.74752	0.802309	5.27952	3.8801	3.84813	5.00633	3.81909	5.79348	6.7883	5.76113	259.633
						TCGA-EB-A550-01A-61R-A27Q-07	6.30904	3.44827	8.05739	6.05592	6.29892	5.15511	2.45215	4.31634	0.99886	5.00245	3.68415	3.2962	4.42071	2.78106	5.02236	4.81899	5.27998	20.709
						TCGA-EB-A551-01A-21R-A27Q-07	5.51581	3.03204	8.08459	5.65333	5.43191	5.67328	0.455436	6.96556	0.265188	4.55366	3.85373	2.82637	4.10582	3.64962	3.95556	5.36391	5.46036	2369.73
						TCGA-EB-A553-01A-12R-A27Q-07	4.27568	1.14313	5.83088	5.20388	3.7744	2.86165	0.0637174	3.64154	0.350608	2.70505	1.14475	1.07493	2.60111	1.47254	2.95794	5.53124	2.5529	1037.5
						TCGA-EB-A57M-01A-51R-A311-07	6.84368	4.14214	7.51087	6.39111	5.451	3.8044	0.699358	3.82057	0.821107	4.02932	1.97584	2.14096	4.49154	2.19467	5.4393	4.42865	3.89588	802.974
						TCGA-EB-A5FP-01A-11R-A27Q-07	7.1678	3.50237	8.6815	6.81173	7.12918	5.3191	0.0238622	4.5428	4.19393	4.98011	3.16937	3.77224	4.79418	3.79964	5.61315	6.70316	4.58184	-612.722
						TCGA-EB-A5KH-06A-11R-A27Q-07	6.51459	3.88458	7.76775	5.42576	5.80841	4.11943	0.0752912	4.46779	0.0306916	4.36976	2.83286	2.86843	3.36806	2.47135	4.55316	4.8194	3.96698	-191.835
						TCGA-EB-A5SE-01A-11R-A311-07	6.89433	4.52918	8.43952	6.42004	7.41252	6.04917	3.34691	4.29851	3.03972	5.03452	3.45719	3.76814	5.06466	3.51406	5.922	7.65765	4.28376	-273.931
						TCGA-EB-A5SF-01A-11R-A311-07	6.45959	1.993	5.14467	4.07263	3.27114	2.32905	0.0217821	1.1628	0.112911	1.59292	0.584638	0.54373	2.3765	0.872509	4.72822	2.18456	2.36725	155.327
						TCGA-EB-A5SG-06A-11R-A311-07	5.8769	2.42371	7.13071	5.271	5.63162	4.89035	0.0332852	3.03083	0.732887	4.2727	2.51414	2.79512	3.86955	3.04038	4.37353	4.42828	4.53089	3197.73
						TCGA-EB-A5SH-06A-11R-A311-07	6.85059	3.88336	7.3149	6.32745	8.44549	4.24082	0.143874	2.108	0.0282953	4.39566	1.7656	2.74401	4.00052	2.19712	5.65282	6.5184	4.27435	582.687
						TCGA-EB-A5UL-06A-11R-A311-07	6.607	3.45651	8.38057	6.88752	6.74628	5.35438	0.216829	4.67897	3.02803	4.5944	3.02802	2.64287	4.57894	3.38367	4.67613	5.61555	4.63826	1375.17
						TCGA-EB-A5UM-01A-11R-A311-07	5.85508	2.81199	7.7261	6.80427	5.19709	4.39931	1.00806	5.92066	0.085257	4.28918	2.43201	2.67493	4.62562	2.17419	4.66542	6.41264	3.70892	1433.38
						TCGA-EB-A5UN-06A-11R-A311-07	6.03204	4.10949	8.17606	6.21353	7.02878	6.07768	0.0881878	4.11744	0.697915	4.77901	3.53599	4.00303	4.40437	3.36694	4.89074	5.06576	4.55518	435.701
						TCGA-EB-A5VU-01A-21R-A32P-07	6.51421	4.14533	8.97814	8.99787	6.442	5.71192	0.240699	6.05249	2.7985	5.42121	3.72813	3.43684	4.83684	3.51276	5.41006	5.8681	4.76957	-60.6559
						TCGA-EB-A5VV-06A-11R-A32P-07	6.77184	3.33807	8.54506	5.94877	5.9328	4.98979	0.0699134	2.40991	0.369922	5.95561	4.38626	3.92849	5.38628	4.01411	4.82847	4.8877	6.02274	3900.15
						TCGA-EB-A6L9-06A-11R-A32P-07	6.51639	4.08977	7.71313	5.68122	5.5256	3.92734	0.0136318	3.73241	0.74475	3.79704	1.73233	2.42573	4.30706	2.74689	4.61496	3.80203	4.0625	2587.54
						TCGA-EB-A6QY-01A-12R-A32P-07	6.89176	3.90793	8.41556	7.30335	6.99021	6.70485	0.016214	4.66956	3.34867	5.21773	3.26658	3.85077	4.00195	3.65739	4.86284	5.89046	5.34277	-85.8492
						TCGA-EB-A6QZ-01A-12R-A32P-07	7.27546	4.40547	9.0432	6.53716	6.82744	4.84403	0.272469	3.4574	0.573391	4.75801	3.34882	3.25748	3.59187	3.28736	5.21623	7.30505	4.74668	-179.381
						TCGA-EB-A6R0-01A-12R-A32P-07	7.30088	4.67362	9.22736	6.67096	6.79689	5.96612	0.0266028	6.90784	1.67402	5.6715	4.26438	4.44254	5.63251	3.55991	5.29736	7.05592	5.4814	1379.4
						TCGA-EB-A82B-01A-11R-A352-07	6.67291	2.71571	8.23181	6.38783	6.45653	4.29636	1.99861	3.69944	1.92792	4.43602	2.72005	2.94868	4.35693	3.38979	4.36479	4.25394	4.48503	1361.56
						TCGA-EB-A82C-01A-11R-A352-07	6.27392	3.72668	9.18076	6.40648	7.03412	5.28766	0.0112893	6.19781	0.0939149	5.40657	2.52031	3.35018	5.02208	3.68997	5.80172	6.61147	5.72407	-693.04
						TCGA-EB-A85I-01A-11R-A352-07	6.71565	3.04281	7.51283	5.71628	5.70274	3.6939	0.0829001	2.81127	0.718672	3.99317	2.29869	2.64443	3.84344	2.42864	5.02277	6.56442	4.94627	1280.88
						TCGA-EB-A85J-01A-12R-A352-07	6.69717	2.97342	8.22305	6.52845	6.32617	5.25884	0.218652	4.21444	0.205706	5.02927	3.00001	3.41629	3.88592	3.10113	5.14563	5.34927	5.48086	2039.7
						TCGA-EB-A97M-01A-11R-A38C-07	7.08598	3.84933	7.93184	5.86332	5.60096	4.50798	2.45721	2.96194	0.410515	3.92057	1.78653	2.54376	3.68404	2.53272	5.61763	5.54682	3.5707	1043.23
						TCGA-EE-A17X-06A-11R-A18S-07	7.12826	4.34271	8.53218	6.76213	6.40549	4.70703	0.0822631	5.119	2.99163	4.58556	1.85742	2.6562	4.20317	2.90746	6.00881	6.95879	4.45525	185.447
						TCGA-EE-A17Y-06A-11R-A18T-07	7.65746	4.17336	8.5793	6.52502	5.91519	5.87726	2.26551	6.3032	3.04176	4.89377	3.25746	2.75151	3.7328	3.20875	5.21826	5.6734	4.625	-405.137
						TCGA-EE-A17Z-06A-11R-A18S-07	7.09026	3.90546	8.87522	6.45429	7.04257	5.91971	0.0520869	6.38003	2.10825	5.46705	3.19996	3.61745	4.4553	4.04448	5.10429	5.39258	5.09797	-818.998
						TCGA-EE-A180-06A-11R-A21D-07	6.78322	4.20932	8.94331	6.45527	7.02471	5.47992	0.761763	5.93014	1.81217	5.22267	3.74893	3.53692	5.35513	3.92666	6.13952	9.12656	4.69233	-72.6488
						TCGA-EE-A181-06A-11R-A18S-07	7.47896	4.06946	8.48409	6.30562	6.72092	6.4962	0.045055	4.58244	1.92509	4.90584	3.74605	3.55829	4.30146	4.12385	5.62727	5.48602	5.17002	2011.84
						TCGA-EE-A182-06A-11R-A18T-07	7.18361	3.41557	6.22203	5.10603	4.99865	2.83973	1.50582	2.47851	0.897404	2.66555	1.20175	1.32149	2.84531	2.08181	5.52376	5.31279	2.23268	1116.86
						TCGA-EE-A183-06A-11R-A18S-07	7.31687	3.98996	7.40662	6.5896	6.82066	4.0072	0.108469	4.15736	1.42958	4.27712	2.33527	2.53841	4.26348	2.8447	6.03114	5.91659	3.6174	1983.48
						TCGA-EE-A184-06A-11R-A18S-07	5.90381	3.91168	8.04486	6.4485	6.74072	5.17466	0	5.64252	0.286989	5.18821	2.89964	3.33657	3.99104	3.55878	6.07378	5.89163	4.00085	1018.16
						TCGA-EE-A185-06A-11R-A18S-07	7.33137	3.61457	7.76918	6.38104	7.00749	5.42436	0.205542	4.49521	2.57135	4.8342	2.44217	3.02644	4.10847	3.6945	5.836	6.41287	3.95425	-913.051
						TCGA-EE-A20B-06A-11R-A18U-07	6.94005	4.44268	8.14207	6.82985	7.34413	5.40361	0.640421	7.12699	0.338965	5.34097	3.4051	3.44026	4.10523	3.37698	5.78226	5.82795	4.82601	1095.89
						TCGA-EE-A20C-06A-11R-A18S-07	7.00368	3.18202	8.5845	6.59127	8.11464	5.13249	0.0758701	4.49134	1.7047	5.16546	3.64077	4.24998	4.91843	3.38798	4.57359	8.68187	5.32839	-231.964
						TCGA-EE-A20F-06A-21R-A18S-07	7.04249	4.47346	8.51369	6.29068	7.24651	5.56542	0.0544346	6.33277	1.19934	5.17306	3.6606	4.03751	4.51391	3.45988	4.36413	5.81207	5.42333	1333.98
						TCGA-EE-A20H-06A-11R-A18S-07	7.61335	4.87851	9.0447	6.85109	6.80001	5.72576	5.32263	5.20879	2.96189	5.44776	3.28312	3.64074	5.27444	4.09781	5.57314	6.35054	4.94263	-754.743
						TCGA-EE-A20I-06A-11R-A18U-07	7.73927	3.78645	8.07462	6.60909	7.71765	5.02003	0.0588817	3.73352	2.73843	4.9226	3.41607	3.62968	4.09213	4.00564	5.94226	5.90831	4.4952	626.047
						TCGA-EE-A29A-06A-12R-A18U-07	7.00487	4.2445	8.15777	6.55288	6.63328	5.57175	0.100559	5.80578	1.08426	5.13047	3.39765	3.8419	4.44229	3.64594	5.78483	9.09907	4.24203	-731.524
						TCGA-EE-A29B-06A-11R-A18U-07	7.37602	2.85516	8.23409	5.93139	7.05289	4.36721	0.0899849	5.68383	1.0823	5.12375	2.82919	3.36894	4.29603	3.3998	5.06337	8.85636	3.98834	450.741
						TCGA-EE-A29C-06A-21R-A18S-07	6.79973	3.48537	8.47004	6.61446	6.54097	5.70098	1.10559	3.22763	2.61552	4.19629	2.39095	2.32545	3.5284	2.87319	5.55327	5.29592	4.44656	465.683
						TCGA-EE-A29D-06A-11R-A18T-07	7.72806	4.00931	8.68102	6.99747	6.57068	5.57283	0.523877	6.13325	2.41531	5.08372	2.79568	4.67374	4.96135	3.77102	5.42025	6.25567	4.5875	-320.362
						TCGA-EE-A29E-06A-11R-A18T-07	6.98647	4.27253	8.45334	7.26029	6.84467	5.78757	0.0629716	4.98519	1.8703	5.0142	2.14839	3.45087	4.2736	3.38884	5.51012	5.34097	5.20315	-232.126
						TCGA-EE-A29G-06A-12R-A18T-07	5.77611	4.24465	7.73094	5.57288	6.74992	5.327	0.0594698	2.40662	1.76825	4.97887	3.15107	3.9423	3.89268	3.4097	5.77927	6.1208	5.14481	819.336
						TCGA-EE-A29H-06A-12R-A18S-07	6.38278	3.95808	8.21523	6.35273	7.10287	5.67758	1.10995	4.59268	3.12618	4.79675	3.05338	3.43413	4.69345	3.25923	6.79232	7.42519	4.44902	1005.7
						TCGA-EE-A29L-06A-12R-A18S-07	7.03126	4.2964	8.39122	6.4479	7.52265	6.11914	0.0244556	5.26651	2.45971	5.21351	3.44573	3.58757	4.72916	4.70097	5.6815	6.47638	4.71821	-892.503
						TCGA-EE-A29M-06A-11R-A18T-07	6.82568	4.24185	8.22105	6.52739	7.31093	6.53188	2.19883	6.83196	2.85887	5.4085	2.79397	3.93723	4.96261	4.39706	5.90748	7.10098	4.92894	1327.42
						TCGA-EE-A29N-06A-12R-A18S-07	7.20002	3.45224	8.52036	6.49955	6.64725	6.00163	0.782553	6.01471	2.9687	5.07231	3.32662	3.67436	4.72966	3.65057	4.8231	5.37524	5.47764	2043.9
						TCGA-EE-A29P-06A-11R-A18T-07	7.1531	3.53415	8.45406	6.29388	6.54283	5.35061	0.15667	5.15357	1.10802	4.96707	3.31722	3.96185	4.21099	3.30319	5.35794	6.09362	5.52973	2581.26
						TCGA-EE-A29Q-06A-11R-A18T-07	7.27139	4.29908	8.78368	6.02839	7.23142	5.62613	0.0311056	5.29753	1.38378	5.42311	4.02942	3.98304	4.64285	3.88704	5.46915	7.30162	4.96135	-232.134
						TCGA-EE-A29R-06A-11R-A18T-07	7.0141	4.42526	8.50844	6.16153	6.45785	6.03009	0.0350864	5.95748	1.24895	5.3357	3.22419	3.48912	4.2066	3.57437	5.61023	8.16224	5.28052	-374.773
						TCGA-EE-A29S-06A-11R-A18T-07	6.6275	4.52119	8.19836	6.57369	7.47402	5.27976	0	6.08192	0.978343	5.24475	2.75746	3.89085	4.93761	3.51129	5.97971	5.77709	4.96722	893.407
						TCGA-EE-A29T-06A-11R-A18T-07	6.3408	4.38354	7.76596	6.24327	7.12258	5.82869	2.92118	4.24464	3.87401	4.78782	3.61374	3.32253	2.96572	3.00634	5.80056	4.0503	5.05119	1810.87
						TCGA-EE-A29V-06A-12R-A18S-07	6.90037	4.33898	7.8756	6.67218	6.3829	5.43083	0.0714918	3.20057	2.48633	4.40284	1.96034	2.84096	3.17755	3.3125	6.2235	5.74079	4.05518	-296.713
						TCGA-EE-A29W-06A-11R-A18U-07	6.80982	4.17031	9.10123	6.45045	7.22675	5.41258	0.0762828	5.644	4.83646	5.39665	3.98749	3.64997	4.72326	4.15702	6.67169	6.64231	5.14944	-448.505
						TCGA-EE-A29X-06A-11R-A18T-07	7.02097	4.0125	7.86412	6.36047	7.56323	4.49384	0.034538	5.24338	3.0743	4.38368	1.88298	3.21317	4.0503	3.0472	6.05118	7.60707	4.16363	1664.49
						TCGA-EE-A2A0-06A-11R-A18T-07	6.40007	3.93882	8.51913	5.78494	6.65501	5.78574	0.0995719	5.06948	0.431239	5.15202	3.1413	3.83268	4.32064	3.33713	4.25215	5.82189	5.81191	2133.25
						TCGA-EE-A2A1-06A-11R-A18T-07	6.53819	4.29667	8.02693	7.13662	6.70387	5.35889	0.126429	6.09308	0.48505	5.18462	3.36755	3.71427	4.45572	3.61365	5.69988	6.68907	4.87152	2203.08
						TCGA-EE-A2A2-06A-11R-A18T-07	6.22514	4.24751	8.92558	6.15461	7.68377	5.91454	0.135568	6.28365	0.469766	5.66094	3.44613	4.0212	4.66161	4.3396	6.06542	7.46971	4.98024	993.548
						TCGA-EE-A2A5-06A-11R-A18T-07	6.30145	4.00624	8.35428	6.50972	7.20332	6.49635	2.84599	6.48666	1.50652	5.22666	4.29465	3.53007	4.55728	3.77833	5.30678	6.3161	5.3118	-150.8
						TCGA-EE-A2A6-06A-11R-A18T-07	7.01682	3.82668	8.65317	6.85202	7.25603	5.49562	0.0908953	5.21195	2.46571	5.16274	3.83176	3.54898	4.06229	3.91785	5.50322	6.68518	4.60208	1846.48
						TCGA-EE-A2GB-06A-11R-A18T-07	7.13242	5.18072	8.81866	6.63316	7.27557	6.30561	0.0500088	5.76452	0.667041	5.32377	3.68964	4.27654	4.73907	3.82975	5.41415	6.61905	4.63725	20.9561
						TCGA-EE-A2GC-06A-11R-A18T-07	6.39442	4.13588	8.51732	6.18824	6.53802	5.65586	0	4.14591	0.960615	5.39161	3.48676	4.03213	4.93286	3.51968	5.56556	6.00904	5.69721	1806.79
						TCGA-EE-A2GD-06A-11R-A18T-07	7.50262	4.68591	8.36946	6.82556	6.88215	6.37311	0.668863	2.39053	0.876998	5.27212	3.74353	4.0632	4.07675	4.2547	5.31302	7.22071	5.40046	1129.39
						TCGA-EE-A2GE-06A-11R-A18T-07	6.75682	3.99603	8.19205	5.82361	5.98881	5.00527	0.224666	4.36341	3.1388	4.73315	2.93685	3.44469	3.89891	3.09917	5.42298	4.73457	4.99779	2609.21
						TCGA-EE-A2GH-06A-11R-A18T-07	6.35773	3.03849	8.1669	5.71807	5.71962	4.98301	0.24249	2.91308	0.419804	4.39888	2.4586	2.85967	4.13443	2.87094	4.44529	5.88936	4.74666	2663.83
						TCGA-EE-A2GI-06A-11R-A18T-07	6.57282	4.51927	8.76809	6.32424	7.1809	5.08821	0.0433599	2.88901	0.35953	4.93465	2.51696	3.10335	5.13308	3.21138	5.59928	5.88328	5.35266	1665.84
						TCGA-EE-A2GJ-06A-11R-A18U-07	6.30184	4.47524	8.49274	6.03892	6.6665	5.9906	0.0452891	4.29646	4.39657	5.13969	3.88009	4.04828	4.09895	4.08944	5.87924	5.68179	5.419	1741.07
						TCGA-EE-A2GK-06A-11R-A18S-07	7.04211	3.69166	8.56638	6.07645	6.12443	5.19775	0.575444	2.7914	2.36727	5.83054	4.15255	3.87324	4.95275	4.10422	5.44846	5.40533	5.88414	3731.99
						TCGA-EE-A2GL-06A-11R-A18S-07	7.02822	4.32543	8.45499	6.30984	6.98155	6.16135	0.279665	5.08412	1.70146	5.50851	3.80386	4.15067	5.03679	4.199	5.5711	5.93133	5.28248	2498.95
						TCGA-EE-A2GM-06B-11R-A18S-07	7.06383	4.47163	7.83379	6.3065	6.59594	6.27665	0.234344	6.12942	1.02092	4.38981	3.0382	2.73872	4.78366	3.14785	5.1868	7.24572	5.03514	-27.388
						TCGA-EE-A2GN-06A-11R-A18S-07	7.09491	4.48592	8.12797	7.07128	6.98667	6.23586	0.123888	6.21329	0.661937	5.35847	3.54448	3.38885	4.1897	3.62178	5.50279	6.43499	5.22092	28.7427
						TCGA-EE-A2GO-06A-11R-A18S-07	7.28817	3.98203	8.01447	6.41625	6.20072	5.97762	0.207751	6.1336	3.40019	4.96214	3.48039	3.31328	4.66766	3.06261	5.59271	6.47937	4.69168	-297.753
						TCGA-EE-A2GP-06A-11R-A18S-07	6.87244	4.19238	8.98982	7.27587	8.04744	6.27032	0.117018	5.60698	3.22861	5.65265	4.13699	3.95543	4.75409	4.23256	6.21958	8.83429	5.50112	1041.86
						TCGA-EE-A2GR-06A-11R-A18S-07	7.18665	4.3885	8.66748	6.19059	6.71045	6.22049	0.0118697	6.86313	1.27184	5.52725	2.78951	4.09954	5.12983	3.55436	5.94675	7.59158	5.59995	-808.818
						TCGA-EE-A2GS-06A-12R-A18S-07	7.08956	4.91232	8.89829	6.75013	7.32929	5.73025	4.65932	4.4355	3.13347	5.58329	3.69768	3.83452	4.7147	3.91691	5.81771	7.35901	4.99718	708.203
						TCGA-EE-A2GT-06A-12R-A18S-07	7.07528	4.7752	8.44002	6.38106	6.70884	4.72344	0.17363	5.37209	3.10762	4.61357	1.99014	3.13163	4.40152	3.40089	6.05939	7.57226	5.41199	2205.73
						TCGA-EE-A2GU-06A-11R-A18T-07	7.38596	4.75853	8.60248	7.13698	7.30091	6.40579	1.53045	6.07339	3.87978	5.58805	4.39498	3.54977	4.64082	4.5788	5.56136	7.75105	4.98631	1672.08
						TCGA-EE-A2M5-06A-12R-A18S-07	7.17573	4.02346	9.05726	6.54664	6.68877	5.49325	5.5774	7.56679	4.30413	4.97467	3.42784	3.64597	4.16886	4.01865	6.15477	5.25825	5.27569	1282.23
						TCGA-EE-A2M6-06A-12R-A18S-07	6.70089	4.22188	9.00876	6.74381	7.46777	5.77082	2.04986	7.11425	3.37034	5.12998	2.86308	3.19759	4.23594	4.15803	5.55058	6.24937	5.6711	1144.42
						TCGA-EE-A2M7-06A-11R-A18U-07	7.36207	4.96344	8.65459	6.52659	7.06512	5.99475	3.59215	1.74345	2.78223	5.46594	4.12762	3.9665	4.28723	3.60909	6.0944	6.50997	5.18994	1084.05
						TCGA-EE-A2M8-06A-12R-A18S-07	6.99333	4.29703	7.99675	6.16533	6.53724	5.71565	0.149872	2.24252	0.420585	5.04546	3.71409	3.60182	3.95621	3.61281	4.8105	6.1913	5.47208	3303.57
						TCGA-EE-A2MC-06A-12R-A18S-07	6.74478	4.09757	8.50646	6.65392	6.41196	5.71792	5.82717	7.49301	3.98985	5.27396	3.46021	3.77564	5.21409	3.7341	5.43156	5.55629	5.3967	2481.39
						TCGA-EE-A2MD-06A-11R-A18T-07	5.64841	3.4338	8.28202	6.17176	7.6868	6.32219	0.044558	4.96355	3.5168	5.2608	4.30131	3.66207	3.63041	4.38083	4.50498	8.4528	5.26802	645.501
						TCGA-EE-A2ME-06A-11R-A18T-07	6.68838	3.78947	8.22871	5.74731	6.36102	5.57551	0.0582833	4.17784	0.965728	5.48683	3.90679	3.75013	4.62056	3.56555	4.98458	5.82458	5.26924	3478.82
						TCGA-EE-A2MF-06A-11R-A21D-07	7.11984	5.13132	8.79597	6.46911	7.29268	6.67675	0.129282	4.52308	2.07003	5.49198	4.08941	4.29019	4.9148	3.76625	4.81997	6.20818	4.82387	699.364
						TCGA-EE-A2MG-06A-11R-A18T-07	6.81886	4.18443	8.4195	6.4905	6.95005	5.62916	0.0587479	5.45468	0.759277	5.45009	3.49769	3.90363	4.32284	3.7079	5.36735	6.82652	5.80213	2816.44
						TCGA-EE-A2MH-06A-11R-A18S-07	7.04086	4.15574	8.36188	8.01689	7.30787	6.52102	0.504435	3.40328	1.26385	4.90424	3.23288	3.13987	4.0915	3.44511	5.11365	6.24486	4.63636	2016.39
						TCGA-EE-A2MI-06A-11R-A18U-07	7.56299	4.87553	8.27993	6.26637	6.22304	5.77953	0.0673078	6.93539	1.80136	5.43478	3.24593	4.28398	4.02738	3.07341	5.29849	6.00738	5.9573	1593.33
						TCGA-EE-A2MJ-06A-11R-A18S-07	6.821	2.82768	8.38013	5.97472	6.86513	5.60664	0.0359647	3.65323	2.8735	4.93158	3.02835	3.66895	4.90524	4.06231	5.00567	7.4197	5.27146	2586.44
						TCGA-EE-A2MK-06A-11R-A18S-07	7.29819	4.36083	8.6485	6.29021	6.44937	5.85037	0.0444647	4.77869	0.587361	5.35284	3.58246	4.55391	4.69558	3.28252	5.81114	7.87921	4.50161	1714.03
						TCGA-EE-A2ML-06A-11R-A18S-07	7.18381	4.42585	8.3666	6.50226	7.03057	5.91271	0.0112855	7.1388	0.35317	5.39114	3.77176	4.16848	4.82561	4.10358	5.6295	6.91006	5.87544	1330.01
						TCGA-EE-A2MM-06A-11R-A18S-07	6.28771	4.37159	8.43176	6.3858	6.96433	5.52222	0.103288	4.69902	2.98018	5.48671	3.09902	3.58713	5.34039	4.44373	5.34553	7.7625	5.66224	352.291
						TCGA-EE-A2MN-06A-11R-A18S-07	6.23078	3.07235	8.08456	6.143	6.57251	6.02448	0.0691346	4.68601	3.54193	5.23065	3.40037	3.33433	3.38182	3.27039	5.53729	5.36898	4.90891	1717.93
						TCGA-EE-A2MP-06A-11R-A18S-07	6.74892	4.38897	8.45696	6.3282	7.01761	4.55929	0.0199862	2.54361	0.291543	4.68751	2.59641	3.65232	4.92766	3.07367	5.46591	6.24218	4.57893	1426.97
						TCGA-EE-A2MQ-06A-11R-A18S-07	6.27298	4.07955	8.76162	6.4332	7.65681	5.98114	0.609715	5.08602	4.42784	5.00412	3.46443	2.65807	4.17814	4.44502	5.36678	6.97027	5.39954	633.002
						TCGA-EE-A2MR-06A-11R-A18S-07	6.437	4.25329	8.73856	6.98303	6.99717	5.95902	4.69834	5.50476	1.59086	5.86448	3.90458	4.09716	4.59745	4.67665	6.1674	5.28693	5.8798	2964.39
						TCGA-EE-A2MS-06A-11R-A18S-07	7.01488	3.15686	8.57321	7.20572	6.02045	5.82136	5.2684	4.17709	2.74663	4.94573	4.17888	3.39619	5.34482	3.36282	5.77562	6.44782	4.75506	630.411
						TCGA-EE-A2MT-06A-11R-A18S-07	8.15732	4.09206	8.55058	6.77048	6.88329	5.4363	0.103265	5.98238	0.791291	5.44784	3.37746	3.78505	4.15103	4.53168	5.13405	7.51324	4.72128	125.51
						TCGA-EE-A2MU-06A-21R-A18S-07	7.06034	3.80583	8.36086	6.6561	6.92131	4.65731	0.100386	5.31564	3.26426	4.58315	2.64428	3.03757	4.36221	3.76969	5.69499	6.59113	4.74697	2327.34
						TCGA-EE-A3AA-06A-11R-A18S-07	7.68746	4.59338	8.65234	6.89014	7.4425	6.40248	0.051894	6.37771	4.38969	5.16042	4.17265	3.49915	4.20759	3.84746	5.12346	7.65122	5.50935	1749.39
						TCGA-EE-A3AB-06A-11R-A18S-07	6.56789	2.99384	8.03959	5.87258	6.1634	5.89623	3.40501	6.48151	3.08337	4.99796	2.25708	3.27366	4.55636	2.80465	5.21228	5.13103	4.86854	1740.74
						TCGA-EE-A3AC-06A-11R-A18S-07	6.10196	3.33946	8.68451	7.08497	7.3445	5.94956	0.0926546	6.9636	1.20796	5.70365	4.17661	4.09705	5.00233	4.22236	6.00948	7.94502	4.89367	1424.35
						TCGA-EE-A3AD-06A-11R-A18S-07	7.35406	4.77885	8.44212	6.93558	7.37507	7.01044	0.052748	5.1897	1.17341	5.95112	3.33555	4.78115	5.21648	3.99117	5.76649	6.57981	4.69447	-379.459
						TCGA-EE-A3AF-06A-11R-A18S-07	7.26498	4.01419	8.40921	6.07674	6.8469	4.97252	0.224676	3.03963	3.48925	4.71385	3.17696	3.30135	5.02431	3.03419	5.87238	8.14842	4.00165	1378.25
						TCGA-EE-A3AG-06A-31R-A18S-07	6.71598	3.8846	8.9091	6.9991	6.95492	5.30702	1.33582	7.19477	2.56494	5.05068	3.22684	3.29266	5.45812	4.28547	4.85488	5.54804	4.73315	-526.253
						TCGA-EE-A3AH-06A-11R-A18S-07	7.28303	4.84946	8.71434	6.24581	6.74535	5.4617	1.56049	1.93919	2.50494	5.0837	3.39677	3.77489	4.03498	3.00024	5.51573	6.78322	5.58114	-250.408
						TCGA-EE-A3J3-06A-11R-A20F-07	6.86978	4.229	8.89321	6.682	7.33609	6.19253	0.258389	3.80379	3.16155	5.34868	3.60833	3.8518	4.61279	3.79827	5.3822	7.97279	5.00437	902.737
						TCGA-EE-A3J4-06A-11R-A20F-07	6.71208	3.57836	8.30912	6.05766	6.69062	6.11736	0.0515626	5.38921	1.04446	5.05162	3.05879	3.34631	4.74479	3.51898	5.65687	6.157	4.87663	457.188
						TCGA-EE-A3J5-06A-11R-A20F-07	6.78254	3.84045	7.74459	6.37877	6.5357	6.14037	0.036568	5.7748	1.50071	4.66115	2.84462	3.43395	3.86084	3.18136	4.91667	5.55954	5.08788	1447.13
						TCGA-EE-A3J7-06A-11R-A20F-07	6.81177	4.04729	8.15806	7.44415	7.53631	6.09576	0.0433151	6.60895	2.81562	5.61363	3.05804	3.58556	4.47535	3.75958	5.34083	7.35946	5.03995	-241.785
						TCGA-EE-A3J8-06A-11R-A20F-07	5.14069	4.10523	8.22443	6.13088	7.46248	6.03583	4.23865	6.20864	2.90101	5.63472	2.74613	4.5027	6.47633	3.79594	5.26758	7.80951	6.00938	-934.846
						TCGA-EE-A3JA-06A-11R-A20F-07	6.57167	4.53019	8.58518	5.75231	7.29434	6.04011	0.0244432	5.8232	0.328868	6.06902	3.93855	4.35324	5.1112	3.86442	4.70863	7.54972	5.06799	1336.93
						TCGA-EE-A3JB-06A-11R-A21D-07	6.2736	4.01548	8.93981	6.72016	6.82754	5.85641	4.2435	6.33342	4.59768	5.5216	3.18837	3.75177	4.89609	4.02068	5.07381	5.57429	4.61319	1143.19
						TCGA-EE-A3JD-06A-11R-A20F-07	6.64685	4.05869	8.79228	6.11676	7.01972	5.10232	0.403746	6.63242	2.88075	5.66124	3.80129	3.79477	4.95843	3.92092	4.87524	5.58632	5.83414	3054.25
						TCGA-EE-A3JE-06A-11R-A20F-07	6.45874	4.21991	8.2575	5.592	6.53227	5.30651	0.136873	4.03456	0.3854	4.879	3.88116	3.53626	4.1525	3.40388	4.792	5.49402	5.63767	2986.9
						TCGA-EE-A3JH-06A-11R-A21D-07	6.37325	3.18907	7.53138	5.68231	5.99369	4.23126	0.00768336	3.07505	1.87537	4.45582	2.30437	2.94194	4.22448	3.10317	5.0071	4.13704	4.68768	3218.49
						TCGA-EE-A3JI-06A-11R-A21D-07	7.03353	3.82151	8.573	6.38958	7.88619	6.18375	1.39157	6.00613	3.58636	5.80578	4.68841	4.43114	5.16009	4.06582	5.8914	9.38304	5.42888	312.307
						TCGA-ER-A193-06A-12R-A18S-07	6.92703	3.32134	7.86376	6.80539	6.92412	5.1334	0.356962	6.05888	2.66479	4.71958	3.24163	3.28035	4.33068	3.14873	5.65558	6.92	5.48192	1786.11
						TCGA-ER-A194-01A-11R-A18U-07	6.54079	2.38974	6.50336	5.15017	4.60222	2.32946	0.00605203	3.67613	0.0129237	3.24217	0.763362	1.45473	3.16953	1.11938	4.46959	3.5204	2.81881	1535.39
						TCGA-ER-A195-06A-11R-A18U-07	6.62845	4.55643	8.66482	6.19312	6.51152	5.48366	4.29216	5.48479	3.62835	4.86743	2.91566	3.87548	4.28884	3.97264	5.25462	5.90545	5.11451	2174.83
						TCGA-ER-A196-01A-11R-A18T-07	7.05547	3.41532	8.10253	7.84589	6.64114	5.35657	0.0733297	4.9647	0.290688	5.37477	3.14857	3.587	3.48637	3.0123	5.68997	5.43574	5.19652	347.577
						TCGA-ER-A197-06A-32R-A18S-07	6.74501	3.76432	8.09195	6.46075	6.70435	5.82427	1.31745	3.69243	4.07284	4.58774	3.30948	2.81451	3.64435	3.13309	5.28367	6.737	5.61936	2217.04
						TCGA-ER-A198-06A-11R-A18T-07	7.00076	4.28935	8.68088	6.36161	7.54429	5.90956	0.0585856	6.64731	3.02975	5.31966	3.83625	3.76371	4.65809	3.91432	5.57675	9.02706	5.60819	1242.13
						TCGA-ER-A199-06A-11R-A18T-07	6.53695	4.16099	8.30482	6.48783	6.78685	5.00343	0.040086	3.30585	0.772845	4.92289	3.79418	3.35851	3.43261	3.8448	5.45668	8.15876	5.08442	2530.75
						TCGA-ER-A19A-06A-21R-A18U-07	6.88972	4.21894	8.22139	6.41394	6.54074	5.81861	0.218482	3.76919	1.41908	5.13051	3.69518	3.84647	3.78959	3.86129	5.48569	5.25376	6.13425	3314.47
						TCGA-ER-A19B-06A-11R-A18S-07	6.7582	3.37621	8.69521	5.98889	6.46495	4.78491	3.13056	4.84783	5.14152	3.67595	3.09355	2.81486	4.0332	3.52891	4.3825	4.83346	4.63233	110.655
						TCGA-ER-A19C-06A-11R-A18S-07	6.196	3.99929	7.8166	5.73954	6.66482	6.41291	0.0922635	4.59465	2.61393	4.87136	3.19584	3.21745	4.49866	3.29993	5.12485	5.78234	5.00835	183.25
						TCGA-ER-A19D-06A-11R-A18S-07	6.94405	4.96529	8.75561	6.67516	6.66047	6.28819	5.48801	6.97234	0.397606	5.56932	3.70199	3.60081	4.81653	4.35387	6.51041	6.38397	5.53887	1435.52
						TCGA-ER-A19E-06A-11R-A18S-07	7.15656	3.92493	9.12657	6.99704	6.91294	5.75508	6.57666	6.31301	1.71978	5.10553	4.25819	3.12564	4.65114	4.27925	5.81072	7.22025	4.99277	246.888
						TCGA-ER-A19F-06A-11R-A18S-07	7.13864	4.51113	8.83555	6.01491	7.13882	5.78037	0.0339128	6.51195	0.797619	5.32362	3.44918	3.89242	5.14344	4.02494	5.99847	7.03298	4.89429	218.032
						TCGA-ER-A19G-06A-11R-A18U-07	6.92076	4.09826	8.71166	6.47766	7.68325	5.94321	0.0669638	2.89472	2.73523	5.11536	3.88959	3.50373	4.15412	4.20646	5.26253	7.05294	5.01081	1935.52
						TCGA-ER-A19H-06A-12R-A18S-07	6.90672	4.56992	9.02553	6.46681	7.37021	6.44753	0.208013	6.087	4.98485	5.42291	4.0482	3.73166	4.37152	4.04989	5.33752	7.50891	5.32343	1181.44
						TCGA-ER-A19J-06A-11R-A18S-07	6.89373	4.35841	8.49925	6.99004	6.32053	7.13848	0.81838	3.66644	3.16946	4.96394	4.01159	3.49194	4.54949	3.45795	5.8104	5.95156	4.47975	351.496
						TCGA-ER-A19K-01A-21R-A18T-07	6.30943	3.88694	8.1444	5.62617	6.74067	5.5011	0.0628069	4.74844	2.81939	4.74741	2.96643	3.52447	4.16937	3.14721	5.26783	5.85555	5.36238	667.059
						TCGA-ER-A19L-06A-12R-A18S-07	6.93613	4.29998	7.71315	6.32777	5.96877	6.09429	2.07913	5.65345	3.50445	4.45784	3.58942	2.8994	4.86583	2.64549	4.37708	6.04947	5.13887	15.5184
						TCGA-ER-A19M-06A-61R-A239-07	6.55041	4.36368	8.97489	6.55292	6.64382	5.53138	0.174254	6.06987	1.91722	5.27547	3.48289	3.33429	4.78918	3.33164	4.88304	7.74425	5.35276	1914.24
						TCGA-ER-A19N-06A-11R-A18S-07	6.57466	3.26739	7.92558	5.61163	6.26348	5.03682	0.0140113	5.17687	2.30537	4.58392	2.75032	3.13519	4.11557	3.26366	5.02611	6.26219	4.40625	2646.2
						TCGA-ER-A19O-06A-11R-A18S-07	7.21405	3.61186	6.91724	5.43802	5.55915	3.54877	0.0278876	4.53316	1.2586	3.42299	1.81352	2.1156	3.67971	2.27276	5.7453	6.20356	3.26301	2652
						TCGA-ER-A19P-06A-11R-A18S-07	6.66901	4.17185	8.42183	5.96363	6.15687	5.34752	0.139234	3.64741	0.901118	5.15886	3.93541	3.77381	4.82838	3.88577	5.29908	7.36202	5.32619	3472.24
						TCGA-ER-A19Q-06A-11R-A18U-07	7.04913	3.93684	8.31928	6.05884	6.80261	5.91932	0.0228332	3.88851	1.30353	4.96814	2.51492	3.28479	4.30465	3.85945	5.1744	6.34574	4.6252	2034.11
						TCGA-ER-A19S-06A-11R-A18U-07	6.52295	3.45364	8.28915	6.18817	6.68106	5.58601	3.60607	4.93964	3.42515	4.83649	3.49882	3.14151	4.10749	3.53017	5.13001	6.43402	4.94865	3034.85
						TCGA-ER-A19T-01A-11R-A18T-07	6.6761	3.74102	7.73763	6.54171	6.6344	5.14791	1.93332	5.39069	2.53476	4.90816	4.14292	2.9011	4.08511	2.85848	5.78915	4.14488	4.66964	-1088.74
						TCGA-ER-A19T-06A-11R-A18U-07	7.32535	3.28973	8.02794	6.20663	6.93248	5.19263	0.493461	2.32134	1.43511	4.59869	2.78952	3.24772	4.30524	2.97943	4.94988	5.89668	4.51728	1058.62
						TCGA-ER-A19W-06A-41R-A239-07	6.63813	3.26889	8.75667	6.3628	6.59317	5.62059	0.0409123	4.38495	2.20222	5.28904	3.98473	3.86345	5.29717	3.91614	4.97628	6.24365	5.25384	3148.26
						TCGA-ER-A1A1-06A-11R-A18U-07	7.02305	3.74694	8.50374	6.10743	6.47652	5.28968	0.471399	3.95031	2.31307	5.6131	4.1274	3.95223	4.74116	4.52183	5.53864	5.04463	5.9958	3409.91
						TCGA-ER-A2NB-01A-12R-A18S-07	5.47019	1.76337	5.34872	4.59322	3.99648	2.05706	0.00982532	2.47213	0.341363	2.05511	0.712658	0.764256	1.8724	1.81252	4.60216	2.34944	2.39218	1613.38
						TCGA-ER-A2NC-06A-11R-A18T-07	7.27483	4.66623	8.46567	6.93886	6.28626	5.80393	5.52081	6.75976	2.26227	5.34198	3.28889	3.80976	4.20075	3.14689	6.17574	5.9773	6.19632	1398.16
						TCGA-ER-A2ND-06A-11R-A18T-07	7.08922	3.36719	7.89109	6.09712	5.30901	5.1987	0.345016	5.16716	0.285926	4.61826	1.93712	2.31772	3.04609	2.87423	4.19543	4.44391	4.26498	541.728
						TCGA-ER-A2NE-06A-21R-A18T-07	6.5127	4.98926	8.40066	6.77224	7.56705	5.93052	1.35238	6.15282	3.19501	5.59138	2.44877	4.06893	4.2192	4.71066	5.97313	8.70524	4.56462	-475.693
						TCGA-ER-A2NF-01A-11R-A18T-07	6.44526	3.54084	7.65423	5.69787	6.24307	6.06781	0.0792699	4.4885	0.152642	4.65606	2.78323	3.04538	4.00432	3.01372	5.08409	6.17533	4.00574	1396.87
						TCGA-ER-A2NF-06A-11R-A18T-07	6.65511	3.34226	7.52272	5.7385	6.10186	5.89289	0.0351856	4.58593	0.0742952	4.45387	2.73725	3.12346	4.09606	2.90524	4.77647	5.26951	3.98159	876.678
						TCGA-ER-A2NG-06A-11R-A18T-07	6.22268	4.17005	8.10411	6.55685	7.81343	5.62145	0.0368929	5.21398	3.2086	4.759	4.08622	3.5374	4.69661	3.37953	4.9565	5.7145	5.31451	2499.72
						TCGA-ER-A2NH-06A-11R-A18S-07	6.96618	4.26062	8.20698	6.24287	6.07605	5.25143	0.206043	5.14488	1.89371	4.5333	3.15659	2.98275	4.41418	3.65828	5.35394	6.58667	5.50113	2981.47
						TCGA-ER-A3ES-06A-11R-A20F-07	6.06822	3.27196	8.13743	5.27975	6.46566	5.42601	0.0294746	5.86388	0.0315231	5.53768	2.8139	3.56682	4.61996	3.38973	5.00002	6.22221	5.12956	-1166.49
						TCGA-ER-A3ET-06A-11R-A20F-07	7.94629	3.97018	8.30024	6.22005	6.5436	6.75992	1.50665	3.63106	2.44916	5.23764	3.69376	3.3486	4.98403	4.08002	5.03639	6.20377	5.71753	1231.71
						TCGA-ER-A3EV-06A-11R-A20F-07	6.51658	4.19008	8.60387	6.28258	5.96177	7.64124	4.21582	2.60935	2.61177	5.06489	2.29364	2.7878	4.01845	2.91383	5.31627	5.02045	4.19465	658.558
						TCGA-ER-A3PL-06A-11R-A239-07	7.05816	4.63505	8.46478	6.78655	6.32421	5.18546	0.043077	4.41118	0.256565	5.65227	3.88719	4.18027	4.8942	3.46985	5.60105	7.53416	4.73313	313.261
						TCGA-ER-A42H-01A-11R-A24X-07	6.42073	3.96573	9.43749	5.7682	5.95416	6.13938	0.329135	1.4737	3.21837	5.84749	3.23611	3.1385	5.75061	3.72463	5.18949	5.39451	4.61636	-280.321
						TCGA-ER-A42K-06A-11R-A24X-07	6.65359	4.392	9.37664	6.46194	6.72676	5.70067	0.757587	4.00275	4.75913	5.28521	4.02294	3.69883	4.36161	3.71726	4.9724	7.02299	5.3844	113.083
						TCGA-ER-A42L-06A-11R-A24X-07	6.76212	3.97351	8.23062	5.89966	5.74162	5.3095	1.96198	5.38775	2.63105	4.62744	3.4469	2.99812	4.73915	2.82718	4.94553	4.66232	5.26002	2727.94
						TCGA-FR-A2OS-01A-11R-A21D-07	7.04366	4.61254	8.9756	6.7773	7.55458	7.17505	4.2865	4.17829	2.85292	5.72602	4.51341	4.23809	4.37089	3.78371	5.55367	7.25724	5.85794	-51.6397
						TCGA-FR-A3R1-01A-11R-A239-07	6.74669	4.01361	9.0884	6.0405	7.41332	5.68981	0.0268321	6.40962	3.15641	5.1922	4.05943	3.94753	4.60615	3.60792	5.4527	6.38358	5.49737	631.308
						TCGA-FR-A3YN-06A-11R-A239-07	6.61499	4.37185	8.56727	6.33211	7.52122	4.99434	0.0380006	4.1974	1.82469	5.44473	3.55251	3.89841	4.18155	3.51247	5.19289	6.58457	4.7796	913.463
						TCGA-FR-A3YO-06A-11R-A239-07	6.69349	3.36756	6.70197	5.60552	5.3815	2.74885	0.226561	3.47494	1.04377	2.53833	0.653357	1.5341	3.6339	2.10624	5.57408	5.26893	3.10556	878.049
						TCGA-FR-A44A-06A-11R-A24X-07	6.34054	3.50017	8.02296	6.07305	6.65741	5.38426	0.0810983	4.62498	2.43546	4.90807	2.99344	3.29677	4.40167	3.48755	4.46145	5.94031	5.14286	2945.57
						TCGA-FR-A69P-06A-21R-A311-07	6.42199	4.73568	8.78028	7.51242	7.15296	6.65785	0.245481	7.30105	0.707857	5.61599	3.23469	3.87263	4.88211	4.43217	6.30131	9.07409	5.33385	-138.14
						TCGA-FR-A726-01A-11R-A32P-07	6.63089	2.26011	8.70067	5.99912	6.44691	5.52251	0.986992	5.53393	2.2786	5.30327	3.35205	3.65538	5.23984	3.26382	5.31134	5.42441	4.96478	-234.838
						TCGA-FR-A728-01A-11R-A32P-07	6.35375	3.01583	7.97977	5.37747	5.59009	4.97744	0.493564	4.48071	1.7871	4.14969	2.85119	2.77832	4.1268	2.55216	4.59464	5.96576	4.46112	1934.53
						TCGA-FR-A729-06A-11R-A352-07	6.1553	4.91201	8.87487	6.87745	6.53172	6.44398	0.0586803	5.44158	3.75404	5.24097	3.59834	3.41067	5.38223	3.66834	5.32138	6.60391	5.51582	2429.22
						TCGA-FR-A7U8-06A-21R-A352-07	6.63246	3.48226	7.95899	6.29341	5.85128	5.51324	0.362677	5.78616	1.15287	4.28811	3.1187	2.38308	4.64981	3.49024	5.21654	5.74038	3.93738	-406.453
						TCGA-FR-A7U9-06A-11R-A352-07	7.05927	3.6341	8.95619	5.79933	6.05138	4.8447	0.166832	5.33629	1.10155	4.66025	3.09253	3.0267	4.77468	3.36145	5.38248	3.88056	5.11254	2028.25
						TCGA-FR-A7UA-06A-32R-A352-07	6.86286	3.32337	8.08253	5.75836	6.02884	5.02027	0.0862714	2.36802	1.17191	5.06521	3.45702	3.31246	4.65781	3.68026	4.4289	4.3765	5.1016	3694.47
						TCGA-FR-A8YC-06A-11R-A37K-07	5.55341	3.66216	8.99792	5.66765	6.86225	5.23402	0.12526	5.06007	2.41738	5.47313	3.42813	3.84559	4.86987	3.39969	5.02283	6.77854	4.79757	562.478
						TCGA-FR-A8YD-06A-11R-A37K-07	6.17743	3.29462	7.62913	5.89052	5.44723	4.18455	0.949504	4.91674	2.6069	3.64128	1.8725	2.155	3.79158	2.93319	5.27105	3.91723	2.80657	223.023
						TCGA-FR-A8YE-06A-11R-A37K-07	6.62363	4.09291	8.61018	6.08346	6.87696	5.23996	2.05008	3.89532	3.17948	5.50337	4.18085	3.9068	5.12188	3.72243	5.13791	6.60558	5.7488	3037.57
						TCGA-FS-A1YW-06A-11R-A18T-07	6.97426	4.66528	7.64873	5.94976	5.58715	6.01479	0.0301283	5.32242	1.66881	5.36879	3.44674	4.00451	4.91246	4.20897	5.31238	6.85989	4.44114	168.763
						TCGA-FS-A1YX-06A-11R-A18T-07	6.45248	4.83005	8.19511	6.40053	7.23501	5.88043	0.0745488	2.24417	1.49377	5.13382	3.69885	3.80052	4.23665	3.59313	5.00775	6.37718	5.05972	429.633
						TCGA-FS-A1YY-06A-11R-A18T-07	7.05528	4.50764	7.99923	6.05293	6.23166	5.27213	0	4.95324	0.0267638	4.6007	3.47872	3.57615	4.52286	3.33547	5.57295	7.18586	4.73628	-1.01815
						TCGA-FS-A1Z0-06A-11R-A18T-07	6.75515	4.43515	8.98841	6.56948	7.03283	6.94041	5.24314	6.33859	4.63022	5.52263	4.64752	3.8023	5.06104	4.07108	6.0524	8.96155	6.6046	1739.57
						TCGA-FS-A1Z3-06A-11R-A18T-07	7.0682	4.52773	8.96696	7.17017	7.38311	6.24222	0.0370321	5.24391	3.2992	5.48927	3.75993	4.0817	4.67492	4.45719	6.10367	8.84448	5.30037	-191.806
						TCGA-FS-A1Z4-06A-11R-A18T-07	6.91398	3.98856	9.30378	6.74728	6.62341	5.6891	0.234993	1.80263	1.95876	5.36112	4.16826	3.20805	4.4237	4.12018	5.68416	6.02364	5.88686	2484.24
						TCGA-FS-A1Z7-06A-11R-A18T-07	7.00383	4.31933	8.6215	6.49565	6.40814	5.80622	0.134829	2.28195	0.522917	4.69331	3.60361	3.32322	3.73576	2.88775	5.27696	7.32559	5.17604	853.485
						TCGA-FS-A1ZA-06A-11R-A18T-07	7.14427	3.6432	8.39992	6.30126	6.45448	5.31525	0.098395	6.66043	0.260108	4.8403	4.11278	3.95831	4.993	3.63415	5.63917	5.49501	5.3092	742.075
						TCGA-FS-A1ZB-06A-12R-A18S-07	7.143	3.23241	8.27593	6.00467	6.55279	4.56584	0.0459726	4.94532	0.645576	4.62349	2.19658	2.49464	4.04799	3.52381	5.59448	7.34566	4.54468	1529.42
						TCGA-FS-A1ZC-06A-11R-A18T-07	7.29972	4.42673	9.18324	6.77532	6.74943	6.26164	4.24925	6.94408	3.71494	5.56527	3.84728	4.03568	5.42641	4.19968	6.03403	5.77587	4.81113	-687.409
						TCGA-FS-A1ZD-06A-11R-A18T-07	7.33611	4.64653	8.89142	6.99362	6.77072	6.64309	1.10266	6.2917	0.556157	5.9724	4.97319	4.273	5.094	3.9282	6.33174	6.85996	5.3113	9.64521
						TCGA-FS-A1ZE-06A-11R-A18T-07	6.66089	4.08069	8.56716	7.59023	6.6693	5.83594	0	4.66588	2.53562	5.43224	3.82237	4.02804	4.51868	3.53536	5.47298	7.5849	5.0305	-702.594
						TCGA-FS-A1ZF-06A-12R-A18S-07	7.05528	3.16101	8.23867	6.25431	6.35565	5.2802	0.110472	1.17826	0.0527818	4.80515	3.22536	3.53569	5.60189	3.48496	5.81597	5.63519	4.78909	-270.257
						TCGA-FS-A1ZG-06A-11R-A18T-07	7.22764	4.89557	8.31816	6.95266	7.1202	6.621	1.4149	5.36262	1.33235	5.29626	3.72919	4.16932	4.76077	3.94556	5.96743	8.61389	4.39791	-468.481
						TCGA-FS-A1ZH-06A-11R-A18T-07	6.96256	4.41234	8.56424	6.28428	7.01484	5.54557	1.61111	6.5124	0.850859	5.31288	3.72398	3.91034	4.97333	3.71286	6.1571	5.77299	5.06584	2082.88
						TCGA-FS-A1ZJ-06A-12R-A18S-07	8.16505	4.25117	8.21704	7.5513	7.04278	6.41311	1.75834	0.704807	2.56543	5.70375	4.0581	3.01642	5.25921	3.73472	6.04166	7.47417	4.7095	77.7404
						TCGA-FS-A1ZK-06A-11R-A18T-07	6.81127	3.95616	8.2356	6.55591	7.02054	7.05535	0.120201	6.5765	2.71924	4.88485	4.64021	3.52844	4.18955	3.81788	5.37727	6.20504	4.72818	-867.026
						TCGA-FS-A1ZM-06A-12R-A18S-07	6.96853	4.39261	8.38402	6.55935	6.86976	5.83292	3.3483	4.99772	2.96713	5.43163	3.67498	3.7248	3.754	3.55523	5.04403	6.52645	4.96412	1916.38
						TCGA-FS-A1ZN-01A-11R-A18T-07	7.00653	4.43534	9.15105	6.3848	7.35769	5.98026	0.0727306	3.12339	0.867047	5.38506	4.00382	3.85023	4.14359	3.59084	5.53326	7.14935	4.7699	-260.44
						TCGA-FS-A1ZP-06A-11R-A18T-07	6.61733	4.08908	8.22291	6.24884	6.76598	7.63272	0.188402	5.76597	1.61248	5.66351	3.8897	3.58377	4.55841	3.25781	5.6911	6.03391	5.40158	994.849
						TCGA-FS-A1ZQ-06A-11R-A18U-07	7.02677	5.31503	8.46031	6.16021	6.34826	4.66786	0.105795	5.00188	2.43847	4.4769	2.54207	3.02672	4.24918	3.19409	5.14852	6.15478	4.19422	443.644
						TCGA-FS-A1ZR-06A-21R-A18U-07	7.06299	4.87048	8.52838	6.0754	7.11976	6.35252	0.00700111	3.65584	0.222315	5.15767	4.13047	3.80792	4.01337	3.77165	5.62181	8.07235	4.81737	333.874
						TCGA-FS-A1ZS-06A-12R-A18T-07	7.45607	4.82237	8.44839	6.47784	6.50754	6.59532	0.0530175	6.38364	4.73769	5.51892	3.79177	4.16944	4.50277	3.74234	5.34145	5.88078	5.32145	517.199
						TCGA-FS-A1ZT-06A-11R-A18U-07	6.62417	4.06272	8.55917	7.83613	6.73239	6.62295	0.308305	7.50652	0.79754	5.655	3.47264	3.92352	4.71113	4.08298	5.94956	8.07429	5.21254	1606.31
						TCGA-FS-A1ZU-06A-12R-A18T-07	6.04493	3.36617	8.2555	6.64659	7.01942	7.23408	4.95337	5.57702	3.99708	5.6296	4.1792	3.54653	4.00744	5.12454	5.55065	5.59416	4.65585	-339.255
						TCGA-FS-A1ZW-06A-12R-A18T-07	5.90589	3.58866	8.2943	5.14579	6.47371	5.62937	0.526086	5.31041	3.47204	5.26055	2.94561	3.78815	5.05752	3.53584	4.59964	6.7713	4.79225	1916.53
						TCGA-FS-A1ZY-06A-11R-A18S-07	6.34712	4.33963	8.18294	6.85451	7.11153	5.65685	0.0630854	6.1712	0.145752	4.96843	2.88903	2.74047	3.94117	3.55135	5.52507	8.69065	4.22615	-842.058
						TCGA-FS-A1ZZ-06A-11R-A18S-07	7.07632	4.84506	8.77683	5.98329	7.08539	6.25748	0	6.28788	0.458135	5.22777	3.32891	4.22129	5.24938	4.03852	5.56717	6.31317	4.4716	-497.886
						TCGA-FS-A4F0-06A-11R-A24X-07	6.99461	4.36497	8.79681	6.42895	7.02643	6.29578	4.42211	5.75283	1.82975	6.16227	4.49356	5.12479	6.02562	4.27959	5.63356	6.46822	5.98499	-557.828
						TCGA-FS-A4F2-06A-11R-A24X-07	6.53992	3.2182	7.98069	6.23868	6.74863	5.28586	0.06958	6.06745	1.18218	4.48729	3.17626	2.86206	4.87697	3.48626	5.03202	6.44201	4.37706	400.656
						TCGA-FS-A4F4-06A-12R-A266-07	6.55861	3.38847	7.31285	5.59981	5.74858	3.95826	0.0355215	3.7489	0.0931499	3.77334	2.66869	2.22434	2.40213	2.24236	5.37144	4.70418	3.90235	1286.08
						TCGA-FS-A4F5-06A-11R-A266-07	6.69409	4.24372	8.17406	6.30957	6.92213	5.98704	0.0831523	3.59722	1.36509	4.81042	4.07571	3.75194	4.02866	3.24	5.43218	6.46044	4.62382	-99.8812
						TCGA-FS-A4F8-06A-11R-A266-07	6.28213	3.81631	8.17385	6.07547	5.90018	5.49143	0.00847385	4.71669	0.50835	5.02102	3.28563	3.20579	4.43982	3.18416	5.024	6.8631	5.33244	2747.22
						TCGA-FS-A4F9-06A-11R-A24X-07	5.39907	4.23348	7.95924	5.73883	6.4359	5.64224	2.82484	4.99735	3.98657	5.0025	2.98034	3.28143	5.08245	3.52185	5.18618	7.38862	5.05399	-87.6747
						TCGA-FS-A4FB-06A-11R-A266-07	6.78844	4.12726	8.4331	6.20186	6.87156	6.34673	0.0609007	0.862046	0.432311	5.03719	2.76984	3.34101	5.05536	3.84278	4.88828	6.01678	4.5029	-593.607
						TCGA-FS-A4FC-06A-11R-A24X-07	6.79915	4.6135	8.47678	6.20508	6.63471	5.5958	0.117643	6.1513	1.15546	4.94688	4.02629	3.98037	4.60587	3.50205	5.65316	6.11045	4.78046	450.495
						TCGA-FS-A4FD-06A-11R-A266-07	6.57	3.97246	8.78524	9.21095	6.4407	6.87396	0.0569154	4.83257	0.175301	5.39605	4.07938	3.35251	5.0941	3.61778	5.53652	6.56107	5.27628	19.2896
						TCGA-FW-A3I3-06A-11R-A21D-07	6.74922	3.46617	8.72233	6.22938	7.41722	6.33635	0.236335	4.61966	0.0423166	5.29181	3.86039	3.73591	5.49588	3.58123	5.22056	6.01203	4.86196	-482.111
						TCGA-FW-A3R5-06A-11R-A239-07	6.32072	4.10229	8.98888	6.11323	6.93462	5.71205	0.0376933	4.68646	0.634556	5.4012	4.07569	3.76154	5.47435	4.31921	5.20237	6.53705	4.96743	723.058
						TCGA-FW-A3TU-06A-11R-A239-07	7.62146	2.1892	6.6355	5.14134	3.13159	3.72799	0.456766	2.19935	0.196579	3.28678	1.8221	1.63692	3.01396	2.45195	5.63765	4.4201	3.27623	945.808
						TCGA-FW-A3TV-06A-11R-A239-07	6.48141	4.4481	8.18591	5.86101	6.11612	6.14539	0.119041	6.344	3.17544	5.03578	3.49494	4.03183	4.59539	2.82883	4.63334	5.88842	5.29649	678.506
						TCGA-FW-A5DX-01A-11R-A27Q-07	6.618	2.83131	9.10474	6.4007	7.27405	5.91221	0.0366861	4.01888	3.59877	4.80855	3.00887	3.26793	4.27125	3.97905	5.44374	7.88381	4.09899	-438.75
						TCGA-FW-A5DY-06A-11R-A311-07	5.82512	3.09079	7.92851	5.46772	6.22785	5.00624	1.34371	3.81622	3.67795	4.7344	3.44992	3.37183	4.37225	3.33061	4.59475	5.2752	4.6151	2696.29
						TCGA-GF-A2C7-01A-11R-A18T-07	7.0063	3.55751	8.49533	6.74626	7.14468	6.67589	1.93486	4.13033	2.97568	4.95713	4.05663	3.76877	4.27048	3.78881	5.53071	6.13456	5.08766	-671.642
						TCGA-GF-A3OT-06A-23R-A239-07	7.03646	4.24781	8.12718	5.61351	5.88578	6.45358	5.38255	6.91714	2.63257	4.8929	3.47465	3.34729	3.96909	3.25148	5.75615	5.17521	5.75458	1175.12
						TCGA-GF-A4EO-06A-12R-A24X-07	6.07007	3.30182	8.08782	5.65897	6.22777	4.73457	0.0525482	4.99332	0.92089	4.67414	3.53164	3.23201	4.17284	3.07939	4.54557	5.37216	5.12819	3127.99
						TCGA-GF-A6C8-06A-12R-A311-07	7.21915	3.38855	8.96174	6.18146	7.20679	5.41293	0.152554	5.64855	3.39096	4.54195	3.43431	2.77575	4.56154	3.72655	4.60808	6.8959	5.36919	1057.85
						TCGA-GF-A6C9-06A-11R-A311-07	7.01734	3.36807	8.1497	6.273	6.19393	4.34314	0.367816	2.45447	1.0869	4.39733	2.67836	2.6227	3.96527	3.26378	4.80871	3.92606	5.8598	2762.73
						TCGA-GF-A769-01A-32R-A32P-07	7.30116	3.7167	8.90716	6.41555	5.9855	4.84441	0.207828	6.57315	2.39525	5.00325	3.11837	3.44582	4.9817	3.18989	4.78099	5.41828	4.2272	-212.524
						TCGA-GN-A262-06A-11R-A18T-07	6.92813	2.72127	8.1821	5.33688	6.66536	4.16325	0.0179542	3.06691	1.74989	4.54254	2.18494	2.06371	4.75341	2.47707	3.94429	3.88262	5.23271	-1084.85
						TCGA-GN-A263-01A-11R-A18T-07	5.34869	3.06054	8.41913	5.47788	6.59673	5.13811	0.0696203	4.89713	1.02069	4.64479	2.11007	3.39856	3.3935	2.86374	4.30024	4.75134	5.23391	833.298
						TCGA-GN-A264-06A-11R-A18U-07	7.09141	4.73441	9.20496	6.74306	6.43045	6.61645	0.0421156	1.52635	3.51643	5.48437	4.06237	4.00333	4.66422	3.18781	6.15731	6.40539	4.82922	98.3876
						TCGA-GN-A265-06A-21R-A18T-07	7.11147	3.37895	8.42545	6.13183	6.34971	5.23641	0.0698441	5.15668	2.53791	4.74579	3.60555	3.27129	4.57869	3.07159	4.97432	5.53867	5.37351	2645.07
						TCGA-GN-A266-06A-11R-A18T-07	6.71736	4.41137	8.54812	6.10959	6.25211	5.71714	0.00876887	6.64097	1.0497	4.97979	3.32794	3.28758	4.79635	3.57057	5.57527	5.03968	5.86745	2243.71
						TCGA-GN-A267-06A-21R-A18T-07	5.86687	2.205	7.53924	4.9479	5.98461	5.06948	0.501712	0.382366	0.520932	4.26205	2.30021	2.54484	3.11581	3.03861	4.43308	6.42259	3.51529	958.421
						TCGA-GN-A268-06A-11R-A18T-07	7.22129	3.06589	8.35623	6.77679	7.28433	6.05945	4.37027	5.64405	4.17937	5.42016	2.95413	4.16778	4.30921	4.60471	6.04284	7.33957	4.50403	-525.186
						TCGA-GN-A26A-06A-11R-A18T-07	7.04712	3.90332	8.45942	5.89569	6.25412	5.67257	1.72241	5.36261	2.96484	4.88391	2.7282	3.49821	4.60783	3.36005	5.29455	5.61344	5.57277	1773.87
						TCGA-GN-A26C-01A-11R-A18T-07	7.17025	3.84652	7.90951	5.70879	6.35461	3.79217	0.12069	5.64943	1.03275	4.87589	3.07666	3.70895	3.89274	3.35876	5.85402	3.82036	5.22217	2565.67
						TCGA-GN-A26D-06A-11R-A18T-07	7.40068	4.26039	8.16847	6.09079	5.5305	5.94567	0.845715	6.05914	0.543652	5.06887	3.55519	3.96712	4.27906	3.37584	5.17151	5.81404	4.99055	103.016
						TCGA-GN-A4U3-06A-11R-A32P-07	5.68703	3.67165	8.72134	6.04899	8.47908	5.89002	0	5.33728	0.287265	5.09525	3.33657	3.53221	5.21447	3.99026	5.82508	8.12366	4.78323	-79.1122
						TCGA-GN-A4U4-06A-11R-A32P-07	5.66515	3.75479	8.48219	5.64114	7.36534	5.38418	0.0135835	5.72426	1.76318	5.431	3.42646	2.80009	4.806	3.30247	4.70208	8.09067	4.03443	-115.865
						TCGA-GN-A4U5-01A-11R-A32P-07	6.68628	3.92009	8.58348	5.88733	6.2946	4.47728	0.0462492	3.33594	1.15453	4.76097	3.09118	3.29494	4.53675	2.83641	5.0105	5.93436	5.29777	1878.38
						TCGA-GN-A4U7-06A-21R-A32P-07	6.75083	3.4192	7.97091	6.08768	5.53412	4.20549	0.24631	3.77805	0.825949	3.89085	1.87848	2.29096	3.69888	2.19756	4.59135	4.06754	3.42026	-556.619
						TCGA-GN-A4U8-06A-11R-A32P-07	6.42148	3.46141	9.26729	5.7138	6.75451	4.94159	0.0403495	1.1731	0.415665	5.05148	3.39719	3.55865	4.87581	3.37765	4.95575	5.89609	4.74608	2138.75
						TCGA-GN-A4U9-06A-11R-A32P-07	5.70968	3.89464	9.68565	7.57934	6.92714	5.59281	6.34838	6.02363	3.38414	5.76658	4.38821	4.35508	5.16915	3.94142	5.82912	5.97711	5.5733	41.4212
						TCGA-GN-A8LK-06A-11R-A37K-07	7.3014	2.77995	8.06943	6.07728	6.26991	4.40003	0.205512	3.77473	1.15633	4.2311	1.55531	1.7786	4.38621	2.31105	5.22283	5.58246	3.96862	-921.607
						TCGA-GN-A8LL-06A-21R-A37K-07	7.7872	4.19038	6.77723	5.98727	5.51957	4.3949	0.851774	5.17377	0	3.76887	1.60082	2.17997	4.07055	2.0558	4.71677	2.92343	3.21007	-128.859
						TCGA-GN-A8LN-01A-11R-A37K-07	6.16589	4.56366	8.85021	6.52719	6.48524	5.70197	0.0766892	5.47805	1.54591	5.49018	3.72864	3.93036	5.24076	3.67694	5.86535	7.58047	5.01806	376.476
						TCGA-GN-A9SD-06A-11R-A40A-07	7.0525	4.50743	8.52095	6.97552	6.6899	5.26197	0.548887	3.69013	0.34653	5.30542	2.84603	3.48802	4.45969	3.54845	5.31897	6.31524	5.30398	2374.48
						TCGA-HR-A2OG-06A-21R-A18U-07	6.60176	4.0684	8.03866	5.54541	6.60475	5.00652	0.0272836	5.13043	0.274336	4.93703	2.62884	3.32147	3.94887	3.35678	5.5232	7.75452	5.19176	1584.35
						TCGA-HR-A2OH-06A-11R-A18U-07	7.1789	4.16146	8.35115	6.27576	6.80839	5.69352	0.272231	2.59309	1.28027	4.75664	3.24109	3.33366	4.43576	3.76592	5.22324	6.42933	5.41114	3265.08
						TCGA-HR-A5NC-01A-11R-A27Q-07	6.74986	4.57948	8.1018	6.46756	6.03022	6.39011	0.635296	4.85905	0.580202	4.9778	2.75198	3.4217	4.88248	2.91564	4.68127	6.14477	5.59021	22.0767
						TCGA-IH-A3EA-01A-11R-A20F-07	6.98985	2.99933	7.71314	6.06951	5.8351	4.08826	0.0604805	5.47598	1.08585	3.84175	1.9375	2.2611	3.70695	2.67498	5.32642	5.56615	3.17427	630.119
						TCGA-LH-A9QB-06A-11R-A38C-07	6.95221	3.13971	8.80074	6.45592	7.20245	5.38114	0.00946513	0.981876	0.0101278	5.2594	3.6203	3.79214	4.48892	3.54146	5.43474	6.67733	4.49676	-289.106
						TCGA-OD-A75X-06A-12R-A32P-07	6.8624	4.22548	9.30099	6.70658	7.31656	6.95562	4.95868	5.77628	0.818027	5.72936	3.76322	4.17708	4.85495	3.92993	5.12678	7.47699	5.45226	153.215
						TCGA-QB-A6FS-06A-11R-A311-07	6.99922	2.67164	7.32993	6.03298	4.99621	3.07794	0	4.39742	0.564909	3.49606	1.38226	1.75612	3.31607	2.36517	5.00336	5.83991	2.94124	1980.76
						TCGA-QB-AA9O-06A-11R-A39D-07	6.48606	2.84863	8.43464	6.22928	5.90488	4.59118	0.0300972	5.3713	0.503246	4.24967	2.67142	2.63993	3.6212	2.96444	5.0122	6.53917	4.68665	1566.04
						TCGA-RP-A690-06A-11R-A311-07	6.52922	3.26061	7.57676	6.00812	5.85294	5.44569	0.0965635	5.59281	0.0627467	5.06322	3.23458	3.73082	4.53132	3.365	5.5359	6.70243	5.35056	-97.7161
						TCGA-RP-A693-06A-13R-A311-07	7.03853	3.85374	8.43543	6.10257	6.76431	6.22541	0.901942	1.74515	1.04613	5.18513	4.12147	3.70913	4.99373	3.86656	5.16903	6.68811	4.63735	1596.86
						TCGA-RP-A694-06A-11R-A311-07	6.74451	4.29279	8.46159	6.1475	6.57332	6.56173	0.0807617	5.6139	1.09992	5.09791	3.66087	3.93474	4.61536	3.58567	5.43816	5.58579	5.69285	762.373
						TCGA-RP-A695-06A-11R-A311-07	6.51737	3.34251	7.61043	5.67483	6.38959	5.11609	0.254634	5.07977	2.42246	4.37812	2.28808	2.8532	3.97257	3.37607	5.07111	7.24593	4.77666	452.743
						TCGA-RP-A6K9-06A-41R-A352-07	6.8158	3.07185	7.53623	6.13594	6.96438	6.76877	0.0412	4.34455	0.238576	4.92447	3.05644	3.29484	4.54091	2.85789	4.64707	4.79445	4.36385	1241.45
						TCGA-W3-A824-06A-21R-A352-07	6.85945	3.50344	8.28092	5.74571	6.30753	5.35748	0.0221391	5.29324	1.68977	4.97213	3.25056	3.38443	4.74347	2.93848	5.01142	6.17692	5.20003	1685.08
						TCGA-W3-A825-06A-11R-A352-07	7.60968	3.97795	8.85224	7.14152	6.70561	6.04958	5.8975	6.58216	2.40015	5.50984	3.42503	3.20075	4.47983	3.09718	6.19944	5.88881	5.74273	1578.46
						TCGA-W3-A828-06A-11R-A352-07	7.77899	4.85785	8.27034	6.50991	6.74683	5.4464	0.240574	2.5576	0.196179	5.42447	3.02176	3.77045	4.55752	3.43827	6.16064	5.34985	5.6816	733.065
						TCGA-W3-AA1O-06A-11R-A38C-07	6.81805	3.0915	9.06583	5.83219	7.06385	5.42754	0.0420876	5.28609	0.573289	4.89156	3.40032	3.71358	4.80461	3.97807	5.38567	6.37551	4.1188	-166.745
						TCGA-W3-AA1Q-06A-11R-A38C-07	5.69546	3.20361	7.76246	4.9248	5.85532	4.64473	0.0308197	4.4956	1.75961	4.17654	2.77917	2.61436	3.90357	2.57002	4.42244	6.05738	4.79151	1102.41
						TCGA-W3-AA1R-06A-11R-A39D-07	6.44586	2.87928	8.94499	6.84203	6.94323	5.29616	0.0736476	5.47948	3.27347	4.91192	2.87034	3.37224	5.37028	3.50053	5.97902	6.70317	4.6346	511.7
						TCGA-W3-AA1V-06B-11R-A40A-07	7.56696	4.97097	8.97192	6.28489	6.27802	5.73352	4.05882	6.31915	2.5966	5.51273	3.645	3.65867	4.52645	3.61168	5.29232	5.05329	6.31341	1275.87
						TCGA-W3-AA1W-06A-11R-A38C-07	6.88518	3.67369	8.71118	6.19448	6.36223	5.13676	0.180091	6.31613	0.250634	5.30735	3.48247	3.57567	4.78471	3.61667	5.61747	5.56662	5.78769	3291
						TCGA-W3-AA21-06A-11R-A38C-07	5.42139	3.07141	8.33391	6.16229	5.87308	4.69078	0.0329875	4.24438	0.562189	4.29811	2.68364	2.64741	4.34038	2.62684	4.70343	5.00515	3.65535	70.8282
						TCGA-WE-A8JZ-06A-11R-A37K-07	6.12743	3.56918	8.57516	7.31427	7.32118	5.30361	0	5.89896	0.110982	5.42897	4.62034	3.95143	4.46043	3.08587	5.71329	7.26809	5.03351	-126.69
						TCGA-WE-A8K1-06A-21R-A37K-07	5.8765	3.6756	8.65089	5.9744	6.93195	4.8631	0.0186483	4.47078	1.35586	5.0245	3.61372	3.6057	5.12056	3.72728	5.78576	5.93615	4.94294	1880.63
						TCGA-WE-A8K4-01A-12R-A37K-07	7.14769	4.22408	8.24197	6.53574	6.41665	5.52101	1.10867	2.79142	2.08372	5.02875	3.25368	3.73781	4.66847	3.76832	5.21945	4.77868	4.62924	1746.03
						TCGA-WE-A8K5-06A-11R-A37K-07	6.60745	3.10079	9.07829	6.25541	6.65917	5.36677	0.0178876	3.80078	0.916815	5.116	3.39208	3.35047	5.07058	2.85394	5.80248	6.12973	5.28039	767.231
						TCGA-WE-A8K6-06A-11R-A37K-07	6.52975	4.05805	8.28772	6.21629	5.74288	5.56762	0.0185598	5.9516	0.0683287	4.77607	2.86628	2.6657	4.21172	2.58509	5.4593	6.58301	4.57101	134.106
						TCGA-WE-A8ZM-06A-11R-A37K-07	6.45994	4.37021	8.72125	6.62881	6.53484	6.76527	3.4451	4.60754	3.30975	5.7776	3.34811	3.99329	4.85801	3.43416	5.20989	7.32881	4.5425	-822.082
						TCGA-WE-A8ZN-06A-11R-A37K-07	5.66266	2.5386	6.84411	4.75322	4.35443	3.17807	0	3.03868	0.182522	2.81244	1.10628	1.61378	3.12418	2.12527	4.41975	5.50665	3.27647	1892.02
						TCGA-WE-A8ZO-06A-11R-A37K-07	6.86404	4.37436	8.49811	6.17426	6.88189	6.15753	0.10826	5.88438	1.52625	5.24062	3.55474	4.11483	4.38121	3.67816	4.98447	6.75064	5.12119	1413.48
						TCGA-WE-A8ZQ-06A-41R-A37K-07	6.67145	3.25505	9.34807	6.88875	6.59778	5.84771	0.94032	5.52557	2.74126	5.47968	4.4586	4.19988	4.74048	3.05314	5.50762	6.24808	5.31869	-853.16
						TCGA-WE-A8ZR-06A-11R-A37K-07	6.15474	3.73691	8.69922	7.41475	7.55812	6.43912	0.297602	2.99643	3.4278	5.65259	3.78134	3.78291	5.02883	4.03233	4.75382	6.72652	4.72274	317.075
						TCGA-WE-A8ZT-06A-11R-A37K-07	6.78253	4.47085	8.86465	5.96897	7.30686	6.13648	0.0815013	3.18779	0.521468	5.17056	3.80378	3.80069	5.20821	3.32461	5.26389	6.92269	5.56995	-203.714
						TCGA-WE-A8ZX-06A-11R-A37K-07	5.94677	3.0553	9.17366	6.36095	6.70722	5.81663	0.0351891	4.37463	3.19346	4.79936	2.65911	2.83374	5.35948	4.05347	4.80345	6.81943	5.77722	1688.37
						TCGA-WE-A8ZY-06A-11R-A37K-07	6.99877	4.48127	8.62372	6.61153	7.79227	5.18082	0.0819462	6.16583	2.95264	5.2756	2.49511	3.71087	4.4981	4.23142	5.70274	6.42032	5.37235	275.769
						TCGA-WE-AA9Y-06A-12R-A38C-07	7.86401	4.25665	8.0646	6.00575	5.45706	4.74751	0.187901	5.05909	1.48253	4.4131	2.95335	2.56266	4.3942	2.459	5.17141	4.72154	4.79116	1117.28
						TCGA-WE-AAA0-06A-11R-A38C-07	6.16769	3.62564	8.7071	5.97498	7.25942	5.46719	0.0405356	4.54972	1.85711	5.14727	3.99079	3.46753	4.59166	3.58558	5.33034	6.841	5.24278	1018.6
						TCGA-WE-AAA3-06A-11R-A38C-07	6.32066	3.4024	8.00842	6.40698	5.92528	4.57812	0.220156	3.37484	1.40425	4.60107	2.80332	2.67033	4.3486	2.84661	4.76539	5.12413	4.1753	1386.94
						TCGA-WE-AAA4-06A-12R-A38C-07	6.6117	3.55724	7.59076	5.70888	5.38401	3.67742	0.0572859	2.79356	0.722717	3.30378	0.87831	1.84036	3.45452	2.96251	4.89743	3.95478	3.83334	2893.84
						TCGA-XV-A9VZ-01A-11R-A38C-07	6.91826	3.83885	8.54318	6.26866	7.00277	5.34917	0.0112813	6.05849	0.0120706	6.06885	3.93174	4.12897	5.1155	3.15893	6.24786	5.05392	6.12383	-704.886
						TCGA-XV-A9W2-01A-11R-A39D-07	6.06472	2.88321	8.40847	5.55761	6.01433	4.90965	0	3.71378	0.608459	4.40891	3.11012	3.14314	3.60306	3.33115	5.1955	4.5048	4.52653	-31.1161
						TCGA-XV-A9W5-01A-11R-A38C-07	6.81797	3.53437	8.80655	6.59331	6.6556	4.60387	0.0449482	4.45866	1.28155	4.65866	3.295	3.33105	4.7162	2.95302	5.30187	5.63359	4.48047	419.154
						TCGA-XV-AAZV-01A-11R-A40A-07	6.333	3.27366	7.77829	6.03316	5.70589	4.92769	0.0615212	4.19477	1.45689	4.36785	2.17871	2.90725	4.30773	2.5677	4.87947	4.148	4.46542	1984.21
						TCGA-XV-AAZW-01A-12R-A40A-07	6.6359	3.54944	8.47887	5.77536	6.64082	4.49243	0.0491033	4.60356	0.183792	4.44737	3.03938	3.11178	4.61724	2.94426	5.44406	6.9946	4.53864	-380.833
						TCGA-XV-AAZY-01A-12R-A40A-07	6.7857	3.19134	6.961	5.05926	4.90474	2.68687	0.0260465	4.28057	0.0370271	3.15854	0.595912	1.52115	2.99515	1.95543	5.24569	3.07296	3.27949	1436.51
						TCGA-XV-AB01-06A-12R-A40A-07	6.49559	3.84224	7.17536	5.48462	4.82776	2.97147	0.0184877	5.258	0.203936	3.86781	1.13408	1.56156	3.65541	1.29811	5.28927	5.47578	3.26975	1058.29
						TCGA-YD-A89C-06A-11R-A37K-07	6.68787	4.1196	8.86715	6.36751	7.136	5.54392	0.134391	6.58679	3.875	5.46892	3.23933	3.40196	4.6251	3.52025	6.21891	6.86499	5.68854	-766.908
						TCGA-YD-A9TA-06A-11R-A39D-07	7.46134	3.83301	9.87967	6.57625	7.42287	5.51014	4.51413	6.68224	4.58461	5.30221	3.66695	3.49724	5.18956	4.10048	6.21331	6.70444	5.66188	1235.96
						TCGA-YD-A9TB-06A-12R-A40A-07	7.0523	4.73836	9.00738	6.3962	6.82871	5.72997	0.0282541	4.58034	0.509278	5.56629	3.24584	4.32342	4.86847	3.33686	5.31931	8.73037	5.1238	871.692
						TCGA-YG-AA3N-01A-11R-A38C-07	6.7901	3.00668	7.26517	6.0567	5.63044	4.03188	0	4.5258	1.6528	3.90573	2.0237	2.64903	3.38222	2.31538	5.27326	5.06145	4.10027	1942.84
						TCGA-YG-AA3O-06A-11R-A38C-07	6.79605	3.44591	8.32095	6.77671	6.92028	6.58866	0.253825	4.79205	4.00863	4.57351	4.11243	3.22722	4.77541	3.44055	5.38927	7.39312	4.72651	390.762
						TCGA-YG-AA3P-06A-11R-A38C-07	6.64963	2.85182	8.73353	7.1799	6.64854	6.36901	0.592306	4.32005	3.80077	5.52613	4.29785	3.7814	3.91383	2.6796	4.8216	5.36659	5.14398	-503.515
						TCGA-Z2-A8RT-06A-11R-A37K-07	6.76509	3.96732	8.94366	5.7478	6.68172	5.48393	1.526	6.07487	0.756349	4.81929	3.75558	3.25786	4.61432	3.49368	5.32957	6.06295	5.72722	1578.43
						TCGA-Z2-AA3S-06A-11R-A39D-07	6.96192	4.16525	9.10689	6.88377	7.6434	7.8675	3.0492	1.97642	5.05511	5.85488	4.65233	3.44187	5.44433	3.89536	5.09158	5.80353	5.88956	310.97
						TCGA-Z2-AA3V-06A-11R-A39D-07	6.23017	2.41613	6.53428	5.37564	4.90689	2.95586	0.055314	3.07576	0.613404	2.93375	0.835532	1.17792	3.18656	1.59468	5.24895	4.9599	2.43756	2481.35

## Sheet: Figure 1B
sample_id	YTHDF1	CD8A	GZMA	GZMB	CD8B	PRF1	TNFRSF18
TCGA-3N-A9WB-06A-11R-A38C-07	6.19481	0.370262	1.46085	0.904992	0.163612	0.752413	0.893594
TCGA-3N-A9WC-06A-11R-A38C-07	6.15977	6.57826	6.7924	5.29368	5.42242	5.75764	3.48649
TCGA-3N-A9WD-06A-11R-A38C-07	5.95675	4.16397	4.99613	4.16825	3.35992	3.72364	3.07987
TCGA-BF-A1PU-01A-11R-A18S-07	6.49091	0.324541	0.811947	0.269237	0.107894	1.36758	0.989948
TCGA-BF-A1PV-01A-11R-A18U-07	6.09695	0.670736	1.62331	1.84622	0.391626	0.735775	1.8603
TCGA-BF-A1PX-01A-12R-A18T-07	5.67935	6.17311	7.00629	6.87876	5.14768	6.38779	4.11784
TCGA-BF-A1PZ-01A-11R-A18S-07	7.19642	2.85194	3.45537	4.29928	1.61836	3.3848	1.82721
TCGA-BF-A1Q0-01A-21R-A18S-07	6.33452	3.54342	4.3455	3.86415	2.65987	3.47738	2.85242
TCGA-BF-A3DJ-01A-11R-A20F-07	6.22989	3.12481	3.829	3.46732	1.54517	3.27192	2.20125
TCGA-BF-A3DL-01A-11R-A20F-07	6.10984	1.40164	2.27691	2.44467	0.746937	3.35609	1.17312
TCGA-BF-A3DM-01A-11R-A20F-07	6.42148	1.25216	1.32605	1.30789	1.2309	1.17428	1.22721
TCGA-BF-A3DN-01A-11R-A20F-07	6.67705	1.58969	2.61365	2.8474	1.07297	1.94936	1.13842
TCGA-BF-A5EO-01A-12R-A27Q-07	6.3759	3.52965	3.35713	4.21878	2.16424	4.10358	3.22627
TCGA-BF-A5EP-01A-12R-A27Q-07	6.80163	1.25302	1.71652	2.12669	1.0883	2.08692	2.59469
TCGA-BF-A5EQ-01A-21R-A27Q-07	6.01057	4.17861	4.76393	4.35571	3.20557	4.34553	2.64812
TCGA-BF-A5ER-01A-12R-A27Q-07	5.09015	0.230512	0.934613	1.36449	0.331467	1.24722	0.598008
TCGA-BF-A5ES-01A-11R-A27Q-07	6.2342	2.3478	3.10782	2.26432	1.70137	2.61656	2.36996
TCGA-BF-A9VF-01A-11R-A37K-07	6.25889	1.13345	1.79186	2.05883	0.537641	1.38397	0.81248
TCGA-BF-AAOU-01A-12R-A39D-07	5.78085	2.24849	3.82113	2.9894	1.15319	2.34619	2.19364
TCGA-BF-AAOX-01A-11R-A39D-07	6.08586	1.40497	1.84079	1.86906	0.554424	1.35111	1.91758
TCGA-BF-AAP0-06A-11R-A39D-07	6.22648	6.50565	6.8741	5.85153	5.2971	5.83652	3.94651
TCGA-BF-AAP1-01A-11R-A39D-07	7.21198	1.17407	2.1516	2.01943	0.441278	1.4441	1.27681
TCGA-BF-AAP2-01A-11R-A40A-07	5.9263	3.35887	4.10332	3.72395	2.3778	3.35652	2.73848
TCGA-BF-AAP4-01A-11R-A40A-07	6.72593	5.82522	5.80005	6.65951	4.64365	6.51397	3.8144
TCGA-BF-AAP6-01A-11R-A40A-07	6.79741	0.945036	2.4154	2.64398	0.450884	1.63877	1.9982
TCGA-BF-AAP7-01A-11R-A40A-07	5.60935	5.48593	5.87727	6.94549	4.4006	5.98395	3.35502
TCGA-BF-AAP8-01A-11R-A40A-07	5.78076	2.84454	3.57116	1.55786	2.06648	1.86981	2.32328
TCGA-D3-A1Q1-06A-21R-A18T-07	6.90111	1.40978	1.33502	0.800888	0.5355	2.09944	0.25229
TCGA-D3-A1Q3-06A-11R-A18T-07	6.0397	4.70438	4.69708	3.49672	3.56592	4.41944	2.56498
TCGA-D3-A1Q4-06A-11R-A18T-07	5.63551	2.27571	3.50995	2.10824	1.14351	2.8048	1.81884
TCGA-D3-A1Q5-06A-11R-A18T-07	6.68765	3.88397	3.3512	1.67652	0.895328	2.82239	2.74302
TCGA-D3-A1Q6-06A-11R-A18T-07	6.27218	2.54751	3.5991	2.4447	1.36439	2.55988	1.11678
TCGA-D3-A1Q7-06A-11R-A18T-07	6.31166	7.20978	7.55301	7.24579	5.75248	7.98368	3.35936
TCGA-D3-A1Q8-06A-11R-A18T-07	6.25685	2.61418	3.32096	2.49244	1.81496	2.53916	2.51763
TCGA-D3-A1Q9-06A-11R-A18T-07	6.67902	4.57858	4.42841	3.96371	2.68722	4.64356	1.18449
TCGA-D3-A1QA-06A-11R-A18T-07	6.49684	3.59566	3.58358	2.97955	2.41555	3.64687	1.20837
TCGA-D3-A1QA-07A-11R-A37K-07	6.36998	3.81126	3.90073	3.84093	2.83545	3.64793	2.48305
TCGA-D3-A1QB-06A-11R-A18T-07	5.93263	7.47424	7.03192	6.28333	6.00105	7.6994	3.09777
TCGA-D3-A2J6-06A-11R-A18T-07	6.69781	5.17569	6.1011	5.94334	4.14061	6.00678	1.46502
TCGA-D3-A2J7-06A-11R-A18T-07	5.91691	4.96744	5.52542	4.1603	3.59249	4.33692	2.50265
TCGA-D3-A2J8-06A-11R-A18T-07	6.09603	6.5198	7.13332	8.12644	5.31378	7.09448	4.64459
TCGA-D3-A2J9-06A-11R-A18T-07	6.55028	8.07013	8.20574	5.1869	6.91586	7.82543	4.28603
TCGA-D3-A2JA-06A-11R-A18T-07	6.59723	4.40974	5.18578	3.06454	2.79709	4.06989	2.76017
TCGA-D3-A2JB-06A-11R-A18T-07	6.07423	5.34779	6.12147	4.96984	4.1085	5.48272	3.45664
TCGA-D3-A2JC-06A-11R-A18T-07	6.70796	5.07837	5.19154	4.32722	3.60257	4.67929	3.4913
TCGA-D3-A2JD-06A-11R-A18T-07	6.32813	3.21604	2.78908	3.37355	2.80077	3.75821	1.80278
TCGA-D3-A2JE-06A-11R-A37K-07	6.89318	0.97602	1.72962	1.89256	0.557115	1.41101	0.93818
TCGA-D3-A2JF-06A-11R-A18S-07	5.59223	4.70373	5.88093	4.8863	3.91739	4.56688	3.58424
TCGA-D3-A2JG-06A-11R-A18T-07	6.10626	1.83121	2.1015	1.93013	1.0848	1.13417	1.35415
TCGA-D3-A2JH-06A-11R-A18T-07	6.50252	8.10042	7.75503	7.38556	6.87365	8.40479	2.88828
TCGA-D3-A2JK-06A-11R-A18S-07	5.10606	1.00662	1.95292	1.94825	0.259121	2.41734	1.97989
TCGA-D3-A2JL-06A-11R-A18S-07	5.95131	5.91	6.60102	4.55213	4.94962	4.76246	3.37627
TCGA-D3-A2JN-06A-11R-A18S-07	5.40667	5.0218	6.66448	6.06499	3.94794	4.5374	4.02318
TCGA-D3-A2JO-06A-11R-A18S-07	6.10926	6.30497	7.35361	7.26077	5.27328	6.77992	3.37303
TCGA-D3-A2JP-06A-11R-A18S-07	5.32083	4.90767	5.7542	5.23615	3.42339	5.0442	3.63967
TCGA-D3-A3BZ-06A-12R-A18S-07	5.97027	5.53948	5.44876	6.1837	4.41779	5.52595	3.87885
TCGA-D3-A3C1-06A-12R-A18S-07	6.11509	2.69062	3.13996	3.53259	2.04976	3.00753	2.85535
TCGA-D3-A3C3-06A-12R-A18S-07	5.85885	4.39146	5.14366	4.04883	3.32753	4.67836	2.97528
TCGA-D3-A3C6-06A-12R-A18U-07	6.38838	0.526357	1.0523	1.85123	0.425834	1.78303	0.302848
TCGA-D3-A3C7-06A-11R-A18U-07	5.86667	4.84212	5.095	5.04654	3.70683	5.31409	3.2626
TCGA-D3-A3C8-06A-12R-A18S-07	5.62353	8.86574	9.24752	8.53826	7.58712	8.08683	4.99031
TCGA-D3-A3CB-06A-11R-A18S-07	6.25266	7.08225	6.4745	5.65155	6.0921	6.73315	3.42754
TCGA-D3-A3CC-06A-11R-A18S-07	6.02717	1.05768	2.07414	1.02351	0.692428	1.28042	1.31198
TCGA-D3-A3CE-06A-11R-A18S-07	6.48014	6.02991	5.78036	4.92945	4.38114	5.89822	2.7507
TCGA-D3-A3CF-06A-11R-A18T-07	6.05048	4.59671	5.09748	5.09598	3.30016	4.64122	3.66089
TCGA-D3-A3ML-06A-11R-A21D-07	6.24171	0.630809	1.30474	0.832988	0.322206	0.69525	0.128104
TCGA-D3-A3MO-06A-11R-A21D-07	6.74233	0.508633	1.97356	2.07917	0.0433749	4.32312	3.01813
TCGA-D3-A3MR-06A-11R-A21D-07	5.34402	5.92753	7.02768	6.53664	5.14729	5.65069	4.01697
TCGA-D3-A3MU-06A-11R-A21D-07	6.36783	2.72915	2.45117	2.75833	1.8111	2.95745	2.38729
TCGA-D3-A3MV-06A-11R-A21D-07	6.33603	1.07109	2.55871	1.57451	2.08567	1.92944	0.307679
TCGA-D3-A51E-06A-11R-A266-07	5.95515	5.12513	5.66874	4.89884	3.67968	5.35405	2.73338
TCGA-D3-A51F-06A-11R-A266-07	5.91123	8.56739	8.6559	6.50769	7.01587	8.11089	4.06624
TCGA-D3-A51G-06A-11R-A266-07	7.2705	4.77301	4.31135	3.42702	3.31719	5.06055	2.21403
TCGA-D3-A51H-06A-12R-A266-07	5.36918	4.76284	5.98319	5.94851	3.61957	5.17723	4.81521
TCGA-D3-A51J-06A-11R-A266-07	6.30418	6.68487	6.69358	5.20944	5.57906	6.93266	4.55773
TCGA-D3-A51K-06A-11R-A266-07	5.82726	3.39563	4.34241	4.28778	2.88415	3.82848	3.08352
TCGA-D3-A51N-06A-11R-A266-07	5.32299	2.90041	3.51221	4.06939	1.35627	2.47712	3.71617
TCGA-D3-A51R-06A-11R-A266-07	6.80355	0.216083	0.728385	0.914017	0.395066	1.57026	0.618929
TCGA-D3-A51T-06A-11R-A266-07	6.21397	3.3093	3.63653	4.10986	2.27376	3.3701	2.78605
TCGA-D3-A5GL-06A-11R-A27Q-07	5.94655	1.2242	1.5788	1.5512	0.652472	1.69755	0.830306
TCGA-D3-A5GN-06A-11R-A27Q-07	6.58604	4.90432	4.76328	5.1172	3.51338	4.73107	2.97921
TCGA-D3-A5GO-06A-12R-A27Q-07	5.94815	4.00782	5.09616	4.77232	2.86036	4.05996	2.24107
TCGA-D3-A5GR-06A-11R-A27Q-07	6.34792	4.09284	4.56386	4.27915	3.07509	4.0474	2.94002
TCGA-D3-A5GS-06A-11R-A27Q-07	6.09528	5.01009	4.48623	3.04461	3.0274	4.17076	2.3077
TCGA-D3-A5GT-01A-12R-A311-07	4.9092	0.123593	0.447401	0.352121	0.0494576	0.344115	0.693202
TCGA-D3-A5GU-06A-11R-A27Q-07	6.06443	4.67875	4.55131	2.40106	3.39921	3.79709	1.45023
TCGA-D3-A8GB-06A-11R-A37K-07	5.65352	5.10951	5.69613	5.85809	4.02324	4.26344	4.13545
TCGA-D3-A8GC-06A-11R-A37K-07	6.33767	2.4135	3.06813	2.72181	1.44182	2.77191	2.04639
TCGA-D3-A8GD-06A-11R-A37K-07	6.57682	6.31395	7.70987	7.16485	5.28661	7.16544	5.01802
TCGA-D3-A8GE-06A-11R-A37K-07	6.21912	4.75913	6.24134	2.28231	3.24606	4.59428	2.79541
TCGA-D3-A8GI-06A-11R-A37K-07	5.965	0.897315	1.87039	2.21268	0.384892	3.33759	0.873443
TCGA-D3-A8GJ-06A-11R-A37K-07	5.87537	6.9898	8.37658	8.95871	6.07363	7.34888	4.31371
TCGA-D3-A8GK-06A-11R-A37K-07	6.46502	0.996518	0.535531	2.59244	0.238353	1.18181	0.371065
TCGA-D3-A8GL-06A-11R-A37K-07	7.12251	0.334191	0.567189	2.43144	0.1275	0.913485	0.249233
TCGA-D3-A8GM-06A-11R-A37K-07	6.51419	4.45801	4.58492	4.80232	3.18236	4.69164	2.8456
TCGA-D3-A8GN-06A-11R-A37K-07	5.95369	5.53549	5.4886	5.67251	4.23284	5.76337	4.00886
TCGA-D3-A8GO-06A-11R-A37K-07	5.91427	2.62093	3.83881	4.02436	1.83455	2.04812	3.22506
TCGA-D3-A8GP-06A-11R-A37K-07	6.88169	2.63786	2.72527	2.00821	1.63633	2.81551	0.631714
TCGA-D3-A8GQ-06A-11R-A37K-07	6.58554	2.93235	3.90485	4.11355	1.62679	3.84738	2.34693
TCGA-D3-A8GR-06A-11R-A37K-07	5.27384	0.604722	1.53095	1.36764	0.484184	1.11996	0.714792
TCGA-D3-A8GS-06A-12R-A37K-07	5.83312	4.88993	6.46503	6.82829	3.84975	5.76767	3.7056
TCGA-D3-A8GV-06A-11R-A37K-07	6.23513	1.99953	2.67725	3.52842	1.08855	3.33217	1.40987
TCGA-D9-A148-06A-11R-A18S-07	7.14964	4.08156	4.0729	2.28089	2.84108	3.77172	1.68813
TCGA-D9-A149-06A-11R-A18S-07	6.33733	4.76383	4.8276	5.11172	3.76732	5.2807	2.2851
TCGA-D9-A1JW-06A-11R-A18S-07	6.06859	5.18765	5.14569	5.17503	3.93537	5.37277	2.81987
TCGA-D9-A1JX-06A-11R-A18S-07	6.84886	5.93155	5.56837	5.34227	5.01568	6.63291	2.2046
TCGA-D9-A1X3-06A-11R-A18S-07	6.40881	0.125888	0.318564	2.12628	0.122846	0.706648	0.264895
TCGA-D9-A3Z1-06A-11R-A239-07	5.86317	5.47348	6.38854	5.7833	4.24111	6.27831	3.05676
TCGA-D9-A3Z3-06A-11R-A239-07	6.13327	3.71129	4.95771	3.99708	2.63559	4.1577	2.93801
TCGA-D9-A3Z4-01A-11R-A239-07	6.37706	3.91491	4.28184	4.07057	2.77977	3.64312	2.45911
TCGA-D9-A4Z2-01A-11R-A24X-07	6.29477	1.31501	2.31466	2.15945	0.80404	1.648	1.5069
TCGA-D9-A4Z3-01A-11R-A266-07	5.80869	2.56049	3.18459	1.29541	1.2653	3.04766	0.867023
TCGA-D9-A4Z5-01A-11R-A266-07	6.80674	1.33825	2.51497	1.79337	0.621545	1.811	0.983268
TCGA-D9-A4Z6-06A-12R-A266-07	6.03407	2.04473	2.51187	2.7523	1.54557	2.73271	1.1615
TCGA-D9-A6E9-06A-12R-A311-07	5.90747	7.647	7.27481	8.43487	6.69591	8.59847	3.94541
TCGA-D9-A6EA-06A-11R-A311-07	7.27069	1.57939	2.88854	2.43202	0.664615	2.21992	1.99477
TCGA-D9-A6EC-06A-11R-A311-07	6.29831	1.10672	1.71261	1.79146	0.743886	1.4338	1.41201
TCGA-D9-A6EG-06A-12R-A32P-07	6.60841	0.334707	1.51475	0.853608	0.106162	1.73194	0.759274
TCGA-DA-A1HV-06A-21R-A18S-07	6.06176	5.6824	5.69755	4.69018	4.58669	5.45078	3.12823
TCGA-DA-A1HW-06A-11R-A18U-07	6.6984	6.2905	6.59251	5.55025	4.5273	6.70075	2.94127
TCGA-DA-A1HY-06A-11R-A18T-07	6.04283	1.47224	2.49415	1.90387	0.417352	1.57996	2.24401
TCGA-DA-A1I0-06A-11R-A20F-07	6.05211	2.86778	2.32174	2.62449	2.19761	3.43344	4.25031
TCGA-DA-A1I1-06A-12R-A18U-07	5.45188	4.8716	5.02391	4.24687	3.04356	4.75391	2.78106
TCGA-DA-A1I2-06A-21R-A18U-07	6.85698	3.706	4.16729	3.61237	2.37571	3.22306	1.84929
TCGA-DA-A1I4-06A-11R-A18U-07	5.85775	1.90915	3.498	1.92633	1.1247	2.50559	1.60046
TCGA-DA-A1I5-06A-11R-A18T-07	6.13847	4.65435	5.30448	4.66165	3.7549	4.32884	4.17574
TCGA-DA-A1I7-06A-22R-A18S-07	6.9952	3.32016	2.99767	2.29329	2.13077	3.46847	1.78001
TCGA-DA-A1I8-06A-11R-A18T-07	6.02895	1.15435	1.941	2.1246	0.238643	1.77382	1.08327
TCGA-DA-A1IA-06A-11R-A18S-07	6.50654	1.29662	0.997502	1.17811	0.925755	2.31348	1.68646
TCGA-DA-A1IB-06A-11R-A18S-07	5.17119	6.26565	6.82329	5.66578	5.01742	5.814	4.56033
TCGA-DA-A1IC-06A-11R-A18S-07	6.17341	3.27904	3.7848	2.94593	1.9637	2.71202	1.79351
TCGA-DA-A3F2-06A-11R-A20F-07	4.57578	6.67428	7.00237	6.39805	5.72211	8.25739	3.97697
TCGA-DA-A3F3-06A-11R-A20F-07	6.13648	3.096	2.78614	1.89568	1.80699	2.31606	1.13468
TCGA-DA-A3F5-06A-11R-A20F-07	5.95884	2.3777	2.35742	2.59182	1.07655	3.59574	3.16223
TCGA-DA-A3F8-06A-11R-A20F-07	6.16513	7.87648	7.68829	8.04922	6.68074	8.85852	4.52508
TCGA-DA-A95V-06A-11R-A37K-07	5.73582	4.33162	3.89304	3.81623	3.43457	4.59957	2.68186
TCGA-DA-A95W-06A-11R-A37K-07	5.79715	3.81533	4.26077	2.73317	2.64343	3.94202	1.95048
TCGA-DA-A95X-06A-11R-A37K-07	6.64665	3.94541	3.83449	2.69395	2.6312	3.70867	1.63233
TCGA-DA-A95Y-06A-11R-A37K-07	5.76572	0.783329	1.61262	1.25278	0.755281	1.76481	0.65054
TCGA-DA-A95Z-06A-11R-A37K-07	6.45082	2.15152	3.64606	2.72097	1.34992	2.83853	1.53445
TCGA-DA-A960-01A-11R-A37K-07	4.23749	0.118657	0.630007	0.619344	0	0.37691	0.440762
TCGA-EB-A1NK-01A-11R-A18T-07	5.77335	2.03414	2.84715	2.21195	1.14937	3.11619	2.23776
TCGA-EB-A24C-01A-11R-A18T-07	6.46357	0.417331	0.879022	1.04498	0.23398	0.944966	1.0433
TCGA-EB-A24D-01A-11R-A18T-07	5.9813	2.12946	3.91402	2.03573	1.2504	2.89235	1.8081
TCGA-EB-A299-01A-21R-A18U-07	6.17586	3.45684	4.41598	3.88069	2.37841	3.46249	3.75013
TCGA-EB-A3HV-01A-11R-A21D-07	5.85984	1.89533	2.75127	2.47004	0.645855	2.5325	3.50526
TCGA-EB-A3XB-01A-11R-A239-07	6.43741	3.24756	3.59772	3.17349	1.67085	3.13068	1.80754
TCGA-EB-A3XC-01A-11R-A239-07	6.97759	2.44045	3.73451	3.51095	1.5028	2.84515	2.70888
TCGA-EB-A3XD-01A-22R-A239-07	5.96994	4.21832	4.84271	3.22662	3.37519	4.03085	3.78765
TCGA-EB-A3XE-01A-12R-A239-07	5.98995	3.31674	3.87956	3.75563	2.66879	3.29335	3.63964
TCGA-EB-A3XF-01A-31R-A239-07	6.44881	2.65902	3.55131	4.29139	1.19267	3.68543	1.94958
TCGA-EB-A3Y6-01A-21R-A239-07	6.11246	3.29845	3.72079	3.21682	1.8347	3.27769	2.02994
TCGA-EB-A3Y7-01A-11R-A239-07	5.36651	0.350794	0.820133	2.06058	0.509611	0.982944	2.15659
TCGA-EB-A41A-01A-11R-A24X-07	5.38926	1.53638	2.57494	1.75987	1.09962	1.33275	1.33916
TCGA-EB-A41B-01A-11R-A24X-07	6.37454	3.64424	3.98726	2.63933	2.51674	3.2958	2.12022
TCGA-EB-A42Y-01A-12R-A24X-07	6.12365	2.34224	3.20888	3.37433	1.24555	2.59523	1.30501
TCGA-EB-A42Z-01A-12R-A24X-07	6.12215	2.80669	3.46807	2.74164	1.55145	2.54059	1.64633
TCGA-EB-A430-01A-11R-A24X-07	6.57863	4.02951	3.85191	4.36071	2.84204	4.59998	2.44967
TCGA-EB-A431-01A-11R-A266-07	5.89656	1.62289	2.3036	2.90723	0.970535	2.31089	1.09566
TCGA-EB-A44N-01A-11R-A266-07	6.10356	3.34724	4.25172	4.59039	2.44683	3.52638	3.79122
TCGA-EB-A44O-01A-11R-A266-07	6.95809	2.24557	2.63051	2.92216	0.88113	2.79912	2.14929
TCGA-EB-A44P-01A-11R-A266-07	6.4617	3.27098	3.80494	4.54136	1.92003	3.53331	3.26328
TCGA-EB-A44Q-06A-11R-A266-07	6.42295	5.86702	5.99244	4.28774	4.46954	5.73237	3.32115
TCGA-EB-A44R-06A-41R-A266-07	6.64948	5.8088	5.23434	3.22515	4.59505	5.9351	1.98991
TCGA-EB-A4IQ-01A-12R-A266-07	6.7808	1.11145	1.7731	1.83922	0.451745	1.59367	2.83163
TCGA-EB-A4IS-01A-21R-A266-07	6.36002	5.81036	5.68686	4.84752	4.71487	5.55137	4.00837
TCGA-EB-A4OY-01A-11R-A266-07	5.27339	2.44279	3.37718	3.64997	1.66379	2.75477	1.92154
TCGA-EB-A4OZ-01A-12R-A266-07	4.96685	4.50661	5.44327	7.11551	3.98909	5.18524	5.3213
TCGA-EB-A4P0-01A-41R-A266-07	6.20123	3.17264	3.71415	3.27844	2.11357	2.76248	1.90455
TCGA-EB-A4XL-01A-11R-A27Q-07	5.98774	3.83382	4.27487	3.98911	2.87045	3.60519	3.12603
TCGA-EB-A51B-01A-11R-A27Q-07	6.81657	2.85343	3.90241	3.42349	1.71669	2.7041	2.00716
TCGA-EB-A550-01A-61R-A27Q-07	6.05592	2.05188	2.64196	2.49815	1.22701	1.86328	3.65877
TCGA-EB-A551-01A-21R-A27Q-07	5.65333	6.13325	6.4254	5.89023	4.6212	6.40038	2.45049
TCGA-EB-A553-01A-12R-A27Q-07	5.20388	1.59868	3.07591	3.25112	0.938556	1.23174	1.7466
TCGA-EB-A57M-01A-51R-A311-07	6.39111	1.93264	3.4352	2.73588	1.04008	3.05384	2.30514
TCGA-EB-A5FP-01A-11R-A27Q-07	6.81173	0.613077	1.33877	2.84254	0.251163	1.34411	0.492199
TCGA-EB-A5KH-06A-11R-A27Q-07	5.42576	0.892263	1.11101	0.865053	0.258643	1.66291	0.391416
TCGA-EB-A5SE-01A-11R-A311-07	6.42004	2.4275	3.31269	2.67728	1.38251	2.91209	1.24289
TCGA-EB-A5SF-01A-11R-A311-07	4.07263	0.31209	0.331521	0.987023	0.136352	0.523546	2.16116
TCGA-EB-A5SG-06A-11R-A311-07	5.271	7.38222	7.72871	7.34851	6.28519	7.7294	4.46123
TCGA-EB-A5SH-06A-11R-A311-07	6.32745	2.50327	2.23522	2.20912	1.90428	2.7723	1.79115
TCGA-EB-A5UL-06A-11R-A311-07	6.88752	4.94727	5.0778	5.58837	3.82064	5.3817	2.75508
TCGA-EB-A5UM-01A-11R-A311-07	6.80427	4.53274	4.7897	4.01957	3.19919	3.91075	3.55034
TCGA-EB-A5UN-06A-11R-A311-07	6.21353	2.8154	3.55773	3.08072	1.51006	3.36672	2.30983
TCGA-EB-A5VU-01A-21R-A32P-07	8.99787	2.08013	1.80153	2.19838	0.501729	2.15941	1.06628
TCGA-EB-A5VV-06A-11R-A32P-07	5.94877	6.11885	7.73858	6.05178	5.39535	6.02278	4.17452
TCGA-EB-A6L9-06A-11R-A32P-07	5.68122	4.88829	4.47459	5.4349	4.19232	5.30173	3.06242
TCGA-EB-A6QY-01A-12R-A32P-07	7.30335	1.90066	2.05895	2.28304	0.870634	2.25652	2.49096
TCGA-EB-A6QZ-01A-12R-A32P-07	6.53716	0.893145	1.60867	2.05662	0.408917	1.34636	1.01824
TCGA-EB-A6R0-01A-12R-A32P-07	6.67096	5.73	5.75405	7.09766	4.32686	6.14384	2.06213
TCGA-EB-A82B-01A-11R-A352-07	6.38783	4.07575	4.20192	5.05681	2.97119	4.68827	2.86647
TCGA-EB-A82C-01A-11R-A352-07	6.40648	0.558361	1.79964	1.54951	0.546639	1.14685	1.2692
TCGA-EB-A85I-01A-11R-A352-07	5.71628	4.97164	5.21091	4.76719	4.22409	5.0646	3.62358
TCGA-EB-A85J-01A-12R-A352-07	6.52845	6.11651	6.42105	6.40169	4.90958	6.12621	4.32815
TCGA-EB-A97M-01A-11R-A38C-07	5.86332	3.53406	3.50846	4.42459	1.84753	4.11328	2.58121
TCGA-EE-A17X-06A-11R-A18S-07	6.76213	1.77406	1.56397	3.11186	1.11972	3.44044	0.860565
TCGA-EE-A17Y-06A-11R-A18T-07	6.52502	1.44889	1.64836	2.4892	0.23962	2.49304	1.12974
TCGA-EE-A17Z-06A-11R-A18S-07	6.45429	0.731549	0.857266	0.775686	0.274529	1.07127	0.574223
TCGA-EE-A180-06A-11R-A21D-07	6.45527	2.56181	2.50261	2.37804	1.31746	2.72919	0.7457
TCGA-EE-A181-06A-11R-A18S-07	6.30562	6.03629	5.95326	5.66458	4.53214	5.488	2.76112
TCGA-EE-A182-06A-11R-A18T-07	5.10603	2.13434	3.07456	2.69995	1.8316	4.8779	1.66909
TCGA-EE-A183-06A-11R-A18S-07	6.5896	3.82566	4.16347	4.94838	3.70122	4.67424	3.02324
TCGA-EE-A184-06A-11R-A18S-07	6.4485	4.63482	4.76666	5.53142	3.07173	5.23031	2.28318
TCGA-EE-A185-06A-11R-A18S-07	6.38104	0.173686	0.11992	0.63149	0	1.02835	0.294241
TCGA-EE-A20B-06A-11R-A18U-07	6.82985	4.89109	5.68676	3.99501	3.43701	4.86401	3.30212
TCGA-EE-A20C-06A-11R-A18S-07	6.59127	0.449365	1.14429	0.573394	0.10991	0.36866	0.238186
TCGA-EE-A20F-06A-21R-A18S-07	6.29068	4.64731	4.79896	4.73667	3.31457	5.0646	2.87336
TCGA-EE-A20H-06A-11R-A18S-07	6.85109	2.27046	2.54078	1.65287	0.973085	2.23387	1.25409
TCGA-EE-A20I-06A-11R-A18U-07	6.60909	3.96401	3.58289	4.19476	2.4471	4.22989	2.26558
TCGA-EE-A29A-06A-12R-A18U-07	6.55288	0.691739	1.42854	0.803765	0.544591	1.43973	0.611623
TCGA-EE-A29B-06A-11R-A18U-07	5.93139	1.94487	2.36545	2.04935	0.87868	3.85241	0.854624
TCGA-EE-A29C-06A-21R-A18S-07	6.61446	1.70647	3.04082	2.35183	1.05711	3.25993	1.70795
TCGA-EE-A29D-06A-11R-A18T-07	6.99747	1.11703	2.2866	1.78983	0.188443	1.42952	0.939297
TCGA-EE-A29E-06A-11R-A18T-07	7.26029	0.371348	0.844406	1.75539	0.184301	1.30068	0.638031
TCGA-EE-A29G-06A-12R-A18T-07	5.57288	2.85272	3.98958	3.27124	1.9337	3.50207	3.9021
TCGA-EE-A29H-06A-12R-A18S-07	6.35273	3.41259	3.18015	2.8435	2.20836	3.65385	2.25677
TCGA-EE-A29L-06A-12R-A18S-07	6.4479	0.346417	0.606509	0.412615	0.152368	0.709318	0.381966
TCGA-EE-A29M-06A-11R-A18T-07	6.52739	5.06388	5.99622	6.0798	4.17177	5.7364	3.11202
TCGA-EE-A29N-06A-12R-A18S-07	6.49955	4.68388	5.41326	5.61258	3.42693	4.77934	4.43722
TCGA-EE-A29P-06A-11R-A18T-07	6.29388	7.11841	7.15475	4.94262	5.44637	6.54222	2.30688
TCGA-EE-A29Q-06A-11R-A18T-07	6.02839	1.23117	2.58413	1.62624	0.529852	1.3891	1.33433
TCGA-EE-A29R-06A-11R-A18T-07	6.16153	1.93476	1.8108	1.91886	1.1395	2.07312	1.04541
TCGA-EE-A29S-06A-11R-A18T-07	6.57369	4.63808	4.89992	3.23498	3.21881	4.14741	3.00705
TCGA-EE-A29T-06A-11R-A18T-07	6.24327	4.94719	5.51484	4.03505	3.53187	4.47599	1.07605
TCGA-EE-A29V-06A-12R-A18S-07	6.67218	0.633958	1.17053	1.58262	0.366968	0.912779	1.06887
TCGA-EE-A29W-06A-11R-A18U-07	6.45045	2.63026	3.65743	1.23392	0.683922	2.6802	1.34894
TCGA-EE-A29X-06A-11R-A18T-07	6.36047	3.98493	5.19905	5.75554	2.75327	5.32182	3.00861
TCGA-EE-A2A0-06A-11R-A18T-07	5.78494	4.63237	6.0113	3.81455	3.36077	3.54875	0.660544
TCGA-EE-A2A1-06A-11R-A18T-07	7.13662	5.41717	5.68852	4.36317	4.10279	5.33788	3.19389
TCGA-EE-A2A2-06A-11R-A18T-07	6.15461	3.6044	4.07564	4.06816	2.64341	3.58673	2.30174
TCGA-EE-A2A5-06A-11R-A18T-07	6.50972	1.57667	2.89246	1.23696	0.98051	2.40467	1.14648
TCGA-EE-A2A6-06A-11R-A18T-07	6.85202	5.92831	6.20958	6.37601	4.77336	6.22919	3.69044
TCGA-EE-A2GB-06A-11R-A18T-07	6.63316	2.77829	3.09541	3.92742	1.73951	2.83597	1.22656
TCGA-EE-A2GC-06A-11R-A18T-07	6.18824	6.01321	5.71344	4.45232	4.64783	5.49662	1.17602
TCGA-EE-A2GD-06A-11R-A18T-07	6.82556	2.15371	4.09791	4.21835	0.900755	2.48606	3.01402
TCGA-EE-A2GE-06A-11R-A18T-07	5.82361	6.48303	6.98916	5.11913	5.30498	6.09886	3.14985
TCGA-EE-A2GH-06A-11R-A18T-07	5.71807	6.63636	7.55859	7.15283	4.89161	6.61023	3.44117
TCGA-EE-A2GI-06A-11R-A18T-07	6.32424	5.81851	5.73129	5.1776	4.58116	5.97948	3.01194
TCGA-EE-A2GJ-06A-11R-A18U-07	6.03892	5.44644	5.32396	3.57425	3.88216	4.87017	1.95741
TCGA-EE-A2GK-06A-11R-A18S-07	6.07645	6.01483	6.73481	7.3857	5.30472	5.79686	3.83904
TCGA-EE-A2GL-06A-11R-A18S-07	6.30984	5.27886	5.51073	6.7831	4.78881	4.38753	3.66951
TCGA-EE-A2GM-06B-11R-A18S-07	6.3065	3.21475	2.5341	2.68301	1.92254	3.79769	0.532801
TCGA-EE-A2GN-06A-11R-A18S-07	7.07128	2.30037	2.36227	1.9325	1.33288	2.61219	1.72477
TCGA-EE-A2GO-06A-11R-A18S-07	6.41625	1.10523	2.39085	2.89009	0.449323	2.52641	0.889294
TCGA-EE-A2GP-06A-11R-A18S-07	7.27587	2.50062	3.86809	3.46418	1.61563	2.95847	2.09027
TCGA-EE-A2GR-06A-11R-A18S-07	6.19059	0.499947	1.178	0.341036	0.215973	0.751069	0.410966
TCGA-EE-A2GS-06A-12R-A18S-07	6.75013	3.44977	3.59804	4.26293	2.34648	3.83193	1.50615
TCGA-EE-A2GT-06A-12R-A18S-07	6.38106	4.00219	4.07133	5.07683	3.60483	4.72291	3.24845
TCGA-EE-A2GU-06A-11R-A18T-07	7.13698	6.6532	6.05593	6.10083	5.38598	7.40439	3.02692
TCGA-EE-A2M5-06A-12R-A18S-07	6.54664	5.12682	5.64062	6.33167	3.63656	5.75763	1.75873
TCGA-EE-A2M6-06A-12R-A18S-07	6.74381	3.22634	3.78912	3.76209	1.85418	3.66819	2.1382
TCGA-EE-A2M7-06A-11R-A18U-07	6.52659	3.62482	3.77216	2.54653	3.41505	3.8535	1.74283
TCGA-EE-A2M8-06A-12R-A18S-07	6.16533	7.9992	7.67508	5.6596	6.78193	7.67713	3.84645
TCGA-EE-A2MC-06A-12R-A18S-07	6.65392	6.54585	7.26196	6.52792	5.342	6.84733	3.03785
TCGA-EE-A2MD-06A-11R-A18T-07	6.17176	3.23463	3.94317	3.13132	2.27266	3.2556	1.5419
TCGA-EE-A2ME-06A-11R-A18T-07	5.74731	7.26505	7.39243	4.92768	6.42453	6.35135	3.78382
TCGA-EE-A2MF-06A-11R-A21D-07	6.46911	3.96194	3.9539	3.64786	2.61361	4.38153	1.69451
TCGA-EE-A2MG-06A-11R-A18T-07	6.4905	5.5418	5.63515	6.27267	4.82435	4.74666	3.46298
TCGA-EE-A2MH-06A-11R-A18S-07	8.01689	4.65603	5.02694	5.41064	4.00943	4.88788	3.58797
TCGA-EE-A2MI-06A-11R-A18U-07	6.26637	5.13969	4.89292	2.97456	3.39379	3.88951	1.80764
TCGA-EE-A2MJ-06A-11R-A18S-07	5.97472	6.38682	6.21903	6.62128	5.51364	6.79821	3.87562
TCGA-EE-A2MK-06A-11R-A18S-07	6.29021	5.73426	5.83417	3.31346	4.48142	5.15717	2.5837
TCGA-EE-A2ML-06A-11R-A18S-07	6.50226	5.51736	5.15571	4.05	4.42324	5.79032	2.6849
TCGA-EE-A2MM-06A-11R-A18S-07	6.3858	2.46647	2.97617	1.39892	1.50776	2.50872	1.6688
TCGA-EE-A2MN-06A-11R-A18S-07	6.143	5.4458	5.11359	4.32544	4.15959	4.98744	2.75054
TCGA-EE-A2MP-06A-11R-A18S-07	6.3282	5.31135	5.94921	4.1152	3.90008	5.3634	2.34512
TCGA-EE-A2MQ-06A-11R-A18S-07	6.4332	3.19248	3.81842	3.25315	2.04474	3.47478	1.48325
TCGA-EE-A2MR-06A-11R-A18S-07	6.98303	6.43964	6.27852	3.62273	5.55729	4.96383	3.7114
TCGA-EE-A2MS-06A-11R-A18S-07	7.20572	4.53318	5.10328	1.82546	2.83289	4.23366	1.39635
TCGA-EE-A2MT-06A-11R-A18S-07	6.77048	2.70165	3.73591	3.92402	1.65049	2.64493	1.85392
TCGA-EE-A2MU-06A-21R-A18S-07	6.6561	5.80038	6.37419	6.01642	4.38983	5.94286	3.11536
TCGA-EE-A3AA-06A-11R-A18S-07	6.89014	4.61752	4.80056	3.72637	3.95394	4.35186	3.18537
TCGA-EE-A3AB-06A-11R-A18S-07	5.87258	3.21958	3.81425	2.72898	1.95713	4.18186	2.58556
TCGA-EE-A3AC-06A-11R-A18S-07	7.08497	5.30811	5.06617	5.03581	3.75428	5.11984	2.30133
TCGA-EE-A3AD-06A-11R-A18S-07	6.93558	0.939505	1.05314	2.4025	0.277756	1.25293	0.868151
TCGA-EE-A3AF-06A-11R-A18S-07	6.07674	4.35026	4.44237	3.56503	3.0206	4.095	2.0948
TCGA-EE-A3AG-06A-31R-A18S-07	6.9991	2.17135	1.32672	1.41335	4.72829	1.65455	2.97331
TCGA-EE-A3AH-06A-11R-A18S-07	6.24581	1.05516	1.33286	1.07759	0.477459	1.16138	0.50525
TCGA-EE-A3J3-06A-11R-A20F-07	6.682	3.31203	4.06268	3.18425	2.26526	3.37593	1.3134
TCGA-EE-A3J4-06A-11R-A20F-07	6.05766	2.55731	3.46076	2.89589	1.69394	2.62666	1.61998
TCGA-EE-A3J5-06A-11R-A20F-07	6.37877	5.06533	4.92846	3.93409	3.83517	4.68336	2.09664
TCGA-EE-A3J7-06A-11R-A20F-07	7.44415	3.7083	4.0102	2.97341	2.54614	4.08869	2.62472
TCGA-EE-A3J8-06A-11R-A20F-07	6.13088	0.925118	0.430787	1.072	0	0.576334	0.155146
TCGA-EE-A3JA-06A-11R-A20F-07	5.75231	5.14539	5.78517	2.37622	3.73061	3.32614	0.540466
TCGA-EE-A3JB-06A-11R-A21D-07	6.72016	2.82464	3.53709	2.46807	1.23923	3.15712	2.07717
TCGA-EE-A3JD-06A-11R-A20F-07	6.11676	5.94982	6.95077	6.14473	5.16127	5.54713	2.73039
TCGA-EE-A3JE-06A-11R-A20F-07	5.592	7.57265	7.3531	6.49927	5.91632	6.69278	2.61545
TCGA-EE-A3JH-06A-11R-A21D-07	5.68231	6.39348	6.58819	6.41832	5.38136	6.80992	4.65616
TCGA-EE-A3JI-06A-11R-A21D-07	6.38958	2.53017	2.88286	1.39932	1.70448	3.00215	1.32156
TCGA-ER-A193-06A-12R-A18S-07	6.80539	5.80173	5.87227	5.99607	4.21962	5.39362	2.4022
TCGA-ER-A194-01A-11R-A18U-07	5.15017	3.55692	4.62564	2.79562	2.60754	3.28979	1.45045
TCGA-ER-A195-06A-11R-A18U-07	6.19312	5.90783	6.22878	5.58029	4.42696	6.36739	5.50205
TCGA-ER-A196-01A-11R-A18T-07	7.84589	0.204746	0.98113	1.42389	0.11761	1.49154	2.6052
TCGA-ER-A197-06A-32R-A18S-07	6.46075	6.13903	6.60518	4.40094	4.43895	6.44146	1.88439
TCGA-ER-A198-06A-11R-A18T-07	6.36161	3.09908	5.17911	4.75439	1.42121	5.22061	2.33761
TCGA-ER-A199-06A-11R-A18T-07	6.48783	5.80276	5.70519	5.32412	4.96767	6.23681	3.37388
TCGA-ER-A19A-06A-21R-A18U-07	6.41394	6.73262	7.46022	6.56795	5.17835	6.90127	4.76171
TCGA-ER-A19B-06A-11R-A18S-07	5.98889	2.56596	3.7398	2.84637	2.26449	2.4494	0.838164
TCGA-ER-A19C-06A-11R-A18S-07	5.73954	1.20091	1.92414	2.47472	0.65167	1.61521	0.55864
TCGA-ER-A19D-06A-11R-A18S-07	6.67516	4.46361	4.57207	2.2877	3.28926	4.16682	2.98692
TCGA-ER-A19E-06A-11R-A18S-07	6.99704	2.60883	3.49249	1.83631	1.18513	2.55271	1.72722
TCGA-ER-A19F-06A-11R-A18S-07	6.01491	2.7995	2.96083	2.18003	1.81491	2.93367	1.17961
TCGA-ER-A19G-06A-11R-A18U-07	6.47766	4.27349	6.45937	7.09438	2.75939	5.93521	3.26592
TCGA-ER-A19H-06A-12R-A18S-07	6.46681	5.53289	5.46005	4.38639	4.25383	6.04987	2.09917
TCGA-ER-A19J-06A-11R-A18S-07	6.99004	3.22999	2.92758	0.763695	1.79748	2.51385	1.1459
TCGA-ER-A19K-01A-21R-A18T-07	5.62617	2.88889	3.9408	3.1563	1.74138	3.15232	2.4166
TCGA-ER-A19L-06A-12R-A18S-07	6.32777	1.25334	2.03873	1.23882	0.438304	2.22717	1.11053
TCGA-ER-A19M-06A-61R-A239-07	6.55292	6.20445	6.86107	5.55519	4.85637	5.91558	2.21381
TCGA-ER-A19N-06A-11R-A18S-07	5.61163	5.81468	6.27829	4.63497	4.14113	5.09908	3.1773
TCGA-ER-A19O-06A-11R-A18S-07	5.43802	4.25689	5.03648	5.04828	3.62649	6.53526	4.0916
TCGA-ER-A19P-06A-11R-A18S-07	5.96363	7.55747	7.37185	5.13406	6.56941	7.0356	4.36011
TCGA-ER-A19Q-06A-11R-A18U-07	6.05884	4.50967	5.55457	4.31827	3.50695	5.21367	2.76519
TCGA-ER-A19S-06A-11R-A18U-07	6.18817	7.75565	7.91362	6.21172	6.78856	7.59343	3.33994
TCGA-ER-A19T-01A-11R-A18T-07	6.54171	1.01875	0.478723	0.377613	0.0534541	0.637215	0.32974
TCGA-ER-A19T-06A-11R-A18U-07	6.20663	3.10262	3.85703	1.84667	1.6459	2.97232	1.72376
TCGA-ER-A19W-06A-41R-A239-07	6.3628	7.25574	8.00565	7.62612	6.13758	7.36285	3.85153
TCGA-ER-A1A1-06A-11R-A18U-07	6.10743	4.78144	5.57659	5.99504	3.78332	5.41954	4.94119
TCGA-ER-A2NB-01A-12R-A18S-07	4.59322	3.19297	4.84533	5.61725	2.96887	4.44425	3.24741
TCGA-ER-A2NC-06A-11R-A18T-07	6.93886	3.68214	3.76254	1.90904	1.82465	3.15181	1.44861
TCGA-ER-A2ND-06A-11R-A18T-07	6.09712	2.45945	3.25836	3.61167	1.4574	1.9035	1.14851
TCGA-ER-A2NE-06A-21R-A18T-07	6.77224	0.195024	1.30504	1.15716	0.117238	2.2935	0.343417
TCGA-ER-A2NF-01A-11R-A18T-07	5.69787	4.55127	4.92787	2.0982	3.62505	3.99662	2.65228
TCGA-ER-A2NF-06A-11R-A18T-07	5.7385	4.55542	4.36253	2.09872	3.6282	4.22332	1.75009
TCGA-ER-A2NG-06A-11R-A18T-07	6.55685	6.86872	7.60287	8.10486	5.51755	6.9759	3.55416
TCGA-ER-A2NH-06A-11R-A18S-07	6.24287	7.7799	7.74958	7.21824	6.65063	8.42802	3.19628
TCGA-ER-A3ES-06A-11R-A20F-07	5.27975	0.551526	1.36585	0	0.138638	0.531246	0.270055
TCGA-ER-A3ET-06A-11R-A20F-07	6.22005	2.55799	2.75488	2.31113	1.29364	2.25474	2.20805
TCGA-ER-A3EV-06A-11R-A20F-07	6.28258	4.29964	4.0099	3.271	3.56082	4.07372	0.649714
TCGA-ER-A3PL-06A-11R-A239-07	6.78655	2.56541	3.43363	1.97636	1.82983	2.82254	0.726783
TCGA-ER-A42H-01A-11R-A24X-07	5.7682	0.802204	1.32864	0.564512	0.410938	1.08073	1.28381
TCGA-ER-A42K-06A-11R-A24X-07	6.46194	1.29907	2.52726	1.5149	0.738113	1.67728	1.07053
TCGA-ER-A42L-06A-11R-A24X-07	5.89966	5.96227	6.83295	6.74178	5.16405	6.88462	2.67325
TCGA-FR-A2OS-01A-11R-A21D-07	6.7773	0.259001	1.54521	1.58116	0.106585	0.942044	1.37832
TCGA-FR-A3R1-01A-11R-A239-07	6.0405	4.43574	5.1675	4.32387	2.94427	4.49213	1.02867
TCGA-FR-A3YN-06A-11R-A239-07	6.33211	4.84787	4.61874	3.00642	4.04813	4.33318	1.78862
TCGA-FR-A3YO-06A-11R-A239-07	5.60552	0.453542	1.72687	1.86179	0.187126	4.39569	1.23678
TCGA-FR-A44A-06A-11R-A24X-07	6.07305	7.21514	8.11104	6.89771	5.47166	7.77152	3.3177
TCGA-FR-A69P-06A-21R-A311-07	7.51242	2.29831	2.81349	3.1301	1.17105	2.41093	0.998831
TCGA-FR-A726-01A-11R-A32P-07	5.99912	1.03536	1.8844	2.08758	0.342519	1.74308	1.31703
TCGA-FR-A728-01A-11R-A32P-07	5.37747	5.00549	5.33002	4.41644	3.73931	4.63213	3.80403
TCGA-FR-A729-06A-11R-A352-07	6.87745	6.41158	6.60118	6.07601	5.2641	6.35238	3.78541
TCGA-FR-A7U8-06A-21R-A352-07	6.29341	1.03002	1.17473	1.14802	0.212526	1.99596	0.757899
TCGA-FR-A7U9-06A-11R-A352-07	5.79933	3.77838	4.93365	4.75829	2.8856	5.04795	4.71224
TCGA-FR-A7UA-06A-32R-A352-07	5.75836	8.6149	8.82715	7.17869	7.30769	7.93642	4.42839
TCGA-FR-A8YC-06A-11R-A37K-07	5.66765	4.48094	3.6927	2.15709	2.81647	3.75582	1.46175
TCGA-FR-A8YD-06A-11R-A37K-07	5.89052	1.87166	1.59102	2.09729	0.825565	1.71026	1.08796
TCGA-FR-A8YE-06A-11R-A37K-07	6.08346	4.36928	4.80765	5.34208	3.82353	4.53014	3.99687
TCGA-FS-A1YW-06A-11R-A18T-07	5.94976	1.96692	2.34635	1.15452	0.966367	1.88479	1.46147
TCGA-FS-A1YX-06A-11R-A18T-07	6.40053	2.12416	2.51493	3.19445	1.31281	2.31285	1.44941
TCGA-FS-A1YY-06A-11R-A18T-07	6.05293	0.794557	1.73004	1.96654	0.657269	1.69969	0.492758
TCGA-FS-A1Z0-06A-11R-A18T-07	6.56948	5.76702	5.91238	5.41007	4.31163	6.02185	2.15653
TCGA-FS-A1Z3-06A-11R-A18T-07	7.17017	1.74816	2.58029	2.58546	0.817516	1.86225	1.14414
TCGA-FS-A1Z4-06A-11R-A18T-07	6.74728	4.51689	5.10204	5.40228	3.30567	5.5795	3.42003
TCGA-FS-A1Z7-06A-11R-A18T-07	6.49565	1.85569	2.74666	1.44445	1.13541	1.9762	1.43335
TCGA-FS-A1ZA-06A-11R-A18T-07	6.30126	3.67338	3.78439	4.44525	2.6385	4.45432	2.40485
TCGA-FS-A1ZB-06A-12R-A18S-07	6.00467	2.10582	3.11021	2.78921	1.16558	2.98799	3.77629
TCGA-FS-A1ZC-06A-11R-A18T-07	6.77532	1.15267	0.896758	0.704953	0.593364	0.553658	0.230268
TCGA-FS-A1ZD-06A-11R-A18T-07	6.99362	5.78183	5.51657	3.60148	0.261653	4.2846	2.44284
TCGA-FS-A1ZE-06A-11R-A18T-07	7.59023	1.26692	1.74159	0.626068	0.605006	0.885301	0.893809
TCGA-FS-A1ZF-06A-12R-A18S-07	6.25431	2.31169	2.57688	2.01807	1.81878	2.22197	1.35294
TCGA-FS-A1ZG-06A-11R-A18T-07	6.95266	1.11818	1.74418	2.38027	0.450288	1.96416	0.852084
TCGA-FS-A1ZH-06A-11R-A18T-07	6.28428	5.23294	6.39234	6.29827	4.08283	6.18299	4.83924
TCGA-FS-A1ZJ-06A-12R-A18S-07	7.5513	3.97948	4.07183	3.72395	2.33057	4.44448	1.34032
TCGA-FS-A1ZK-06A-11R-A18T-07	6.55591	0.331847	0.352365	1.4237	0.245812	0.647175	0.366082
TCGA-FS-A1ZM-06A-12R-A18S-07	6.55935	5.78886	5.74948	6.39884	4.42492	6.75604	3.29781
TCGA-FS-A1ZN-01A-11R-A18T-07	6.3848	1.54363	1.68902	1.43619	0.743124	1.87345	1.10161
TCGA-FS-A1ZP-06A-11R-A18T-07	6.24884	3.35235	3.72642	1.94798	2.68349	2.85076	0.682492
TCGA-FS-A1ZQ-06A-11R-A18U-07	6.16021	2.43301	1.87106	2.54641	1.46094	2.58529	2.0127
TCGA-FS-A1ZR-06A-21R-A18U-07	6.0754	3.27891	3.32494	3.49029	1.97232	3.54652	2.21875
TCGA-FS-A1ZS-06A-12R-A18T-07	6.47784	1.75038	2.73221	3.32738	0.729906	1.94585	1.10089
TCGA-FS-A1ZT-06A-11R-A18U-07	7.83613	5.44905	4.70278	5.04865	3.98732	5.63793	1.75539
TCGA-FS-A1ZU-06A-12R-A18T-07	6.64659	0.572961	0.917203	0.561999	0.177741	0.974127	0.236815
TCGA-FS-A1ZW-06A-12R-A18T-07	5.14579	5.13372	4.9648	3.34589	3.73147	4.0238	0.484344
TCGA-FS-A1ZY-06A-11R-A18S-07	6.85451	0.63017	0.729302	1.10716	0.255994	1.15823	0.260781
TCGA-FS-A1ZZ-06A-11R-A18S-07	5.98329	1.25184	1.76159	1.53717	0.690024	1.80369	0.326499
TCGA-FS-A4F0-06A-11R-A24X-07	6.42895	0.706451	1.284	3.12976	0.407125	1.55843	0.373773
TCGA-FS-A4F2-06A-11R-A24X-07	6.23868	0.389165	1.14293	0.920792	0.133018	2.16393	2.0771
TCGA-FS-A4F4-06A-12R-A266-07	5.59981	3.59209	4.36599	2.29348	2.88065	3.82498	1.85215
TCGA-FS-A4F5-06A-11R-A266-07	6.30957	1.13076	1.96815	2.74641	0.453131	1.45679	0.867756
TCGA-FS-A4F8-06A-11R-A266-07	6.07547	5.24976	5.74038	4.79166	4.505	5.25414	3.35113
TCGA-FS-A4F9-06A-11R-A24X-07	5.73883	1.24335	2.02946	1.57777	0.639171	3.24311	0.814293
TCGA-FS-A4FB-06A-11R-A266-07	6.20186	0.405154	0.860667	0.778844	0.239524	0.915078	0.690921
TCGA-FS-A4FC-06A-11R-A24X-07	6.20508	3.32159	3.50028	4.19197	2.11153	3.82614	3.46296
TCGA-FS-A4FD-06A-11R-A266-07	9.21095	3.56595	3.47422	2.27897	2.50757	3.42164	1.60937
TCGA-FW-A3I3-06A-11R-A21D-07	6.22938	2.68341	2.93187	1.51968	1.55087	2.34455	1.19814
TCGA-FW-A3R5-06A-11R-A239-07	6.11323	3.02084	3.31732	3.75222	1.72078	3.49834	2.05939
TCGA-FW-A3TU-06A-11R-A239-07	5.14134	2.1943	2.26154	1.93013	2.19011	2.88243	1.56231
TCGA-FW-A3TV-06A-11R-A239-07	5.86101	3.77951	3.41146	3.82814	2.78337	3.8461	1.73089
TCGA-FW-A5DX-01A-11R-A27Q-07	6.4007	1.6975	2.9059	2.43458	0.70425	2.45686	0.37815
TCGA-FW-A5DY-06A-11R-A311-07	5.46772	4.49609	4.60267	4.554	3.70385	4.66976	3.39779
TCGA-GF-A2C7-01A-11R-A18T-07	6.74626	0.542992	1.58891	2.01926	0.0678572	1.18606	0.576696
TCGA-GF-A3OT-06A-23R-A239-07	5.61351	4.19147	5.23334	4.91596	2.9973	4.41993	1.70038
TCGA-GF-A4EO-06A-12R-A24X-07	5.65897	6.55623	6.79671	5.86083	5.79687	6.25564	3.86853
TCGA-GF-A6C8-06A-12R-A311-07	6.18146	4.44467	4.99856	6.40667	3.63762	5.76154	2.5639
TCGA-GF-A6C9-06A-11R-A311-07	6.273	4.2951	5.20247	5.38973	3.43872	5.19915	4.49881
TCGA-GF-A769-01A-32R-A32P-07	6.41555	1.00062	1.69898	2.6128	0.551855	1.622	0.776727
TCGA-GN-A262-06A-11R-A18T-07	5.33688	0.0591511	0.173248	0.281646	0.0576891	0.344934	0.0779377
TCGA-GN-A263-01A-11R-A18T-07	5.47788	2.34756	3.45458	3.07243	1.30829	1.51411	0.524364
TCGA-GN-A264-06A-11R-A18U-07	6.74306	1.68379	2.29975	1.2721	1.09026	2.02388	0.519347
TCGA-GN-A265-06A-21R-A18T-07	6.13183	4.73182	5.64942	5.18738	3.622	5.21711	4.01535
TCGA-GN-A266-06A-11R-A18T-07	6.10959	5.42864	5.71415	3.70961	3.48019	4.37323	3.10781
TCGA-GN-A267-06A-21R-A18T-07	4.9479	4.21462	4.17374	1.7017	3.48353	2.94519	2.39481
TCGA-GN-A268-06A-11R-A18T-07	6.77679	1.74115	2.35483	2.53734	0.592199	2.71797	0.507927
TCGA-GN-A26A-06A-11R-A18T-07	5.89569	4.42656	5.65164	6.44088	2.83474	5.2755	3.59582
TCGA-GN-A26C-01A-11R-A18T-07	5.70879	6.70124	7.05842	5.46796	5.01843	4.95255	3.1459
TCGA-GN-A26D-06A-11R-A18T-07	6.09079	2.17207	2.20286	1.32167	0.928229	2.25019	0.853849
TCGA-GN-A4U3-06A-11R-A32P-07	6.04899	1.40832	1.94029	1.24371	0.982884	2.03232	4.43911
TCGA-GN-A4U4-06A-11R-A32P-07	5.64114	2.11488	1.80985	1.79632	1.33659	2.05155	1.23407
TCGA-GN-A4U5-01A-11R-A32P-07	5.88733	6.00609	5.87665	5.73121	4.43225	5.91953	3.55555
TCGA-GN-A4U7-06A-21R-A32P-07	6.08768	0.255187	0.127674	1.40139	0.151791	0.510341	0.240186
TCGA-GN-A4U8-06A-11R-A32P-07	5.7138	5.58733	5.9987	5.62893	4.21744	5.39325	3.1632
TCGA-GN-A4U9-06A-11R-A32P-07	7.57934	1.86777	3.70935	3.0344	1.08196	2.10838	2.57019
TCGA-GN-A8LK-06A-11R-A37K-07	6.07728	0.90367	1.13745	0.504005	0.45846	0.917625	0.593554
TCGA-GN-A8LL-06A-21R-A37K-07	5.98727	2.21126	2.22205	2.0416	1.51126	3.28485	1.17565
TCGA-GN-A8LN-01A-11R-A37K-07	6.52719	1.97543	3.31901	3.09635	0.965574	2.41077	1.9261
TCGA-GN-A9SD-06A-11R-A40A-07	6.97552	5.10361	4.60831	4.6853	4.78124	4.30965	3.37894
TCGA-HR-A2OG-06A-21R-A18U-07	5.54541	3.26332	4.41466	4.34696	2.10054	3.85654	3.72786
TCGA-HR-A2OH-06A-11R-A18U-07	6.27576	8.07472	7.65836	7.3993	6.76525	8.59873	3.8998
TCGA-HR-A5NC-01A-11R-A27Q-07	6.46756	0.710668	1.95039	1.68929	0.235468	1.75704	1.21828
TCGA-IH-A3EA-01A-11R-A20F-07	6.06951	1.32332	2.91521	3.06925	0.877254	3.18266	2.41713
TCGA-LH-A9QB-06A-11R-A38C-07	6.45592	0.80113	3.13419	1.68242	0.366809	2.76992	1.6121
TCGA-OD-A75X-06A-12R-A32P-07	6.70658	1.70642	3.45782	3.46576	1.0322	2.92173	1.43216
TCGA-QB-A6FS-06A-11R-A311-07	6.03298	4.94129	4.45957	4.87559	4.22862	5.7959	3.37593
TCGA-QB-AA9O-06A-11R-A39D-07	6.22928	5.15426	6.28944	5.48174	4.0312	4.82754	3.27653
TCGA-RP-A690-06A-11R-A311-07	6.00812	1.52305	1.53822	0.342705	0.525835	1.13384	0.833856
TCGA-RP-A693-06A-13R-A311-07	6.10257	4.95295	4.67174	3.60409	3.6001	4.76022	2.56902
TCGA-RP-A694-06A-11R-A311-07	6.1475	3.96278	4.10143	3.50667	3.15027	4.39438	1.47845
TCGA-RP-A695-06A-11R-A311-07	5.67483	3.53675	3.40891	1.61093	2.27791	3.41391	1.14671
TCGA-RP-A6K9-06A-41R-A352-07	6.13594	5.20841	5.00764	2.59681	3.54525	5.08085	1.67618
TCGA-W3-A824-06A-21R-A352-07	5.74571	5.77513	6.21158	6.47494	4.51346	6.08181	2.50545
TCGA-W3-A825-06A-11R-A352-07	7.14152	5.83622	6.5927	5.94295	4.48162	5.75952	3.5945
TCGA-W3-A828-06A-11R-A352-07	6.50991	1.91633	3.50513	2.6353	1.32626	3.45685	2.20776
TCGA-W3-AA1O-06A-11R-A38C-07	5.83219	1.1094	1.91645	2.3367	0.632004	2.18044	0.93009
TCGA-W3-AA1Q-06A-11R-A38C-07	4.9248	3.91898	3.9612	2.42118	2.5165	3.35567	1.68942
TCGA-W3-AA1R-06A-11R-A39D-07	6.84203	3.82198	4.56015	4.66997	2.81329	3.83204	2.21321
TCGA-W3-AA1V-06B-11R-A40A-07	6.28489	3.05102	4.91096	3.4685	1.91651	6.91956	1.89473
TCGA-W3-AA1W-06A-11R-A38C-07	6.19448	8.18908	8.54337	7.52964	6.95815	8.12563	3.97577
TCGA-W3-AA21-06A-11R-A38C-07	6.16229	2.3874	1.91418	2.18464	1.72988	1.79636	1.83827
TCGA-WE-A8JZ-06A-11R-A37K-07	7.31427	2.93515	2.7462	2.28055	1.9024	2.3979	1.37276
TCGA-WE-A8K1-06A-21R-A37K-07	5.9744	5.88976	6.04483	5.235	4.27366	5.57228	4.1593
TCGA-WE-A8K4-01A-12R-A37K-07	6.53574	6.70386	6.8542	4.62965	5.84953	6.22556	2.67638
TCGA-WE-A8K5-06A-11R-A37K-07	6.25541	4.08045	4.67792	2.48306	2.76382	3.19216	2.36389
TCGA-WE-A8K6-06A-11R-A37K-07	6.21629	1.56731	2.61943	1.32456	0.650268	1.6188	5.0771
TCGA-WE-A8ZM-06A-11R-A37K-07	6.62881	1.95836	0.82979	0.123744	2.72093	0.534876	4.90289
TCGA-WE-A8ZN-06A-11R-A37K-07	4.75322	4.55711	5.06639	5.60914	3.59172	4.16389	3.00818
TCGA-WE-A8ZO-06A-11R-A37K-07	6.17426	5.08342	4.93181	3.47936	3.12436	4.99735	1.6843
TCGA-WE-A8ZQ-06A-41R-A37K-07	6.88875	0.370908	0.511572	0.570838	0.218223	0.566076	0.530437
TCGA-WE-A8ZR-06A-11R-A37K-07	7.41475	2.87123	2.62605	3.18816	1.79958	2.40485	1.61281
TCGA-WE-A8ZT-06A-11R-A37K-07	5.96897	1.88876	2.14452	2.10212	1.27505	1.98961	0.894311
TCGA-WE-A8ZX-06A-11R-A37K-07	6.36095	5.51561	5.86898	6.18447	4.02892	5.79972	3.4028
TCGA-WE-A8ZY-06A-11R-A37K-07	6.61153	2.1646	3.01432	3.08104	0.892839	3.19697	1.22558
TCGA-WE-AA9Y-06A-12R-A38C-07	6.00575	2.51046	3.76627	3.44963	1.85271	3.17845	1.83995
TCGA-WE-AAA0-06A-11R-A38C-07	5.97498	2.81614	3.37142	3.0115	1.78695	2.73873	2.42161
TCGA-WE-AAA3-06A-11R-A38C-07	6.40698	5.13339	4.57485	4.03325	3.51645	5.78524	1.49922
TCGA-WE-AAA4-06A-12R-A38C-07	5.70888	6.62674	6.74954	8.33546	5.89637	8.212	4.35802
TCGA-XV-A9VZ-01A-11R-A38C-07	6.26866	1.12476	2.88731	0.730161	0.882819	1.30299	3.44852
TCGA-XV-A9W2-01A-11R-A39D-07	5.55761	1.26839	2.39561	2.27489	0.684233	1.26883	3.18315
TCGA-XV-A9W5-01A-11R-A38C-07	6.59331	3.14941	4.58341	4.85233	1.73106	4.15674	3.07331
TCGA-XV-AAZV-01A-11R-A40A-07	6.03316	3.68789	5.45715	5.96143	3.03169	4.47452	4.64628
TCGA-XV-AAZW-01A-12R-A40A-07	5.77536	0.820961	2.23389	1.6938	0.420486	1.23159	1.77276
TCGA-XV-AAZY-01A-12R-A40A-07	5.05926	2.88024	3.06404	4.25344	2.62378	3.49032	2.93775
TCGA-XV-AB01-06A-12R-A40A-07	5.48462	2.7764	2.7894	2.0865	2.15912	3.39924	1.72914
TCGA-YD-A89C-06A-11R-A37K-07	6.36751	0.778489	1.72053	1.64764	0.666481	1.73191	1.32077
TCGA-YD-A9TA-06A-11R-A39D-07	6.57625	4.1918	5.72249	5.87373	2.49171	4.8667	3.00534
TCGA-YD-A9TB-06A-12R-A40A-07	6.3962	3.5433	4.73838	3.49543	2.28271	3.49025	1.83358
TCGA-YG-AA3N-01A-11R-A38C-07	6.0567	6.20733	5.43147	3.26654	5.30805	5.78214	1.8296
TCGA-YG-AA3O-06A-11R-A38C-07	6.77671	3.7904	3.81058	2.89611	2.15552	3.5587	1.97756
TCGA-YG-AA3P-06A-11R-A38C-07	7.1799	1.8822	2.30479	0.832121	0.596374	1.70459	0.459472
TCGA-Z2-A8RT-06A-11R-A37K-07	5.7478	4.25905	4.78539	4.59071	2.85405	4.34771	3.04716
TCGA-Z2-AA3S-06A-11R-A39D-07	6.88377	4.32033	3.65039	2.01716	2.99597	3.92972	1.10329
TCGA-Z2-AA3V-06A-11R-A39D-07	5.37564	4.34922	5.26434	5.917	4.14671	7.19602	4.68302

## Sheet: Figure 1C
symbol	YTHDF1	Activated CD8 T cell
TCGA-3N-A9WB-06A	4.65005	0.58963
TCGA-3N-A9WC-06A	4.5324	0.901269
TCGA-3N-A9WD-06A	4.61383	0.858811
TCGA-BF-A1PU-01A	4.72911	0.616341
TCGA-BF-A1PV-01A	4.21359	0.647785
TCGA-BF-A1PX-01A	4.34803	0.911133
TCGA-BF-A1PZ-01A	5.49608	0.75507
TCGA-BF-A1Q0-01A	4.5134	0.789286
TCGA-BF-A3DJ-01A	4.4543	0.739621
TCGA-BF-A3DL-01A	4.60646	0.723361
TCGA-BF-A3DM-01A	4.52576	0.593715
TCGA-BF-A3DN-01A	4.78367	0.679076
TCGA-BF-A5EO-01A	4.80133	0.77018
TCGA-BF-A5EP-01A	5.27003	0.66125
TCGA-BF-A5EQ-01A	4.66809	0.815623
TCGA-BF-A5ER-01A	4.03127	0.665545
TCGA-BF-A5ES-01A	4.6163	0.765241
TCGA-BF-A9VF-01A	4.92475	0.65782
TCGA-BF-AAOU-01A	4.51418	0.754611
TCGA-BF-AAOX-01A	4.63638	0.727803
TCGA-BF-AAP0-06A	4.72976	0.92604
TCGA-BF-AAP1-01A	5.50558	0.631945
TCGA-BF-AAP2-01A	4.34884	0.789735
TCGA-BF-AAP4-01A	5.05039	0.85912
TCGA-BF-AAP6-01A	4.99477	0.669693
TCGA-BF-AAP7-01A	4.32409	0.877028
TCGA-BF-AAP8-01A	4.48041	0.731443
TCGA-D3-A1Q1-06A	5.07964	0.645623
TCGA-D3-A1Q3-06A	4.21361	0.824602
TCGA-D3-A1Q4-06A	3.88156	0.720199
TCGA-D3-A1Q5-06A	4.7322	0.643941
TCGA-D3-A1Q6-06A	4.57734	0.728836
TCGA-D3-A1Q7-06A	4.65912	0.908903
TCGA-D3-A1Q8-06A	4.45954	0.746027
TCGA-D3-A1Q9-06A	5.1105	0.802377
TCGA-D3-A1QA-06A	4.48668	0.744377
TCGA-D3-A1QB-06A	4.31248	0.909951
TCGA-D3-A2J6-06A	5.0509	0.84168
TCGA-D3-A2J7-06A	4.18938	0.822013
TCGA-D3-A2J8-06A	4.41243	0.918536
TCGA-D3-A2J9-06A	4.99735	0.94642
TCGA-D3-A2JA-06A	4.68057	0.805293
TCGA-D3-A2JB-06A	4.69897	0.912253
TCGA-D3-A2JC-06A	5.00331	0.818214
TCGA-D3-A2JD-06A	4.83582	0.840366
TCGA-D3-A2JE-06A	5.08985	0.702042
TCGA-D3-A2JF-06A	4.11207	0.8663
TCGA-D3-A2JG-06A	4.60833	0.685983
TCGA-D3-A2JH-06A	4.74128	0.923587
TCGA-D3-A2JK-06A	3.78478	0.706496
TCGA-D3-A2JL-06A	4.6499	0.907361
TCGA-D3-A2JN-06A	4.02036	0.872808
TCGA-D3-A2JO-06A	4.48488	0.905332
TCGA-D3-A2JP-06A	3.92288	0.8578
TCGA-D3-A3BZ-06A	4.37625	0.868987
TCGA-D3-A3C1-06A	4.47564	0.763134
TCGA-D3-A3C3-06A	4.27332	0.842964
TCGA-D3-A3C6-06A	4.65275	0.635535
TCGA-D3-A3C7-06A	4.23936	0.820505
TCGA-D3-A3C8-06A	4.08097	0.954232
TCGA-D3-A3CB-06A	4.85357	0.914998
TCGA-D3-A3CC-06A	4.39508	0.649864
TCGA-D3-A3CE-06A	4.91691	0.841193
TCGA-D3-A3CF-06A	4.36685	0.870041
TCGA-D3-A3ML-06A	4.60638	0.622063
TCGA-D3-A3MO-06A	4.94349	0.570589
TCGA-D3-A3MR-06A	4.23714	0.911644
TCGA-D3-A3MU-06A	4.74455	0.749317
TCGA-D3-A3MV-06A	4.64886	0.645302
TCGA-D3-A51E-06A	4.37667	0.829082
TCGA-D3-A51F-06A	4.33699	0.934687
TCGA-D3-A51G-06A	5.31317	0.760351
TCGA-D3-A51H-06A	4.04945	0.931293
TCGA-D3-A51J-06A	4.69569	0.903089
TCGA-D3-A51K-06A	4.67053	0.819433
TCGA-D3-A51N-06A	4.06867	0.784781
TCGA-D3-A51R-06A	5.09917	0.486209
TCGA-D3-A51T-06A	4.55326	0.774353
TCGA-D3-A5GL-06A	4.34792	0.652339
TCGA-D3-A5GN-06A	4.89327	0.803876
TCGA-D3-A5GO-06A	4.30838	0.80982
TCGA-D3-A5GR-06A	4.8169	0.845895
TCGA-D3-A5GS-06A	4.53672	0.808951
TCGA-D3-A5GT-01A	4.33221	0.60443
TCGA-D3-A5GU-06A	4.67352	0.807622
TCGA-D3-A8GB-06A	4.70842	0.915303
TCGA-D3-A8GC-06A	4.46844	0.706724
TCGA-D3-A8GD-06A	4.9384	0.944837
TCGA-D3-A8GE-06A	4.23279	0.846582
TCGA-D3-A8GI-06A	4.37259	0.682852
TCGA-D3-A8GJ-06A	4.46691	0.931279
TCGA-D3-A8GK-06A	4.92843	0.602241
TCGA-D3-A8GL-06A	5.11641	0.535474
TCGA-D3-A8GM-06A	4.6796	0.781933
TCGA-D3-A8GN-06A	4.71492	0.879572
TCGA-D3-A8GO-06A	4.96403	0.819249
TCGA-D3-A8GP-06A	5.22092	0.691155
TCGA-D3-A8GQ-06A	4.98099	0.737961
TCGA-D3-A8GR-06A	4.25562	0.665266
TCGA-D3-A8GS-06A	4.6297	0.870567
TCGA-D3-A8GV-06A	4.63841	0.698295
TCGA-D9-A148-06A	5.40328	0.791654
TCGA-D9-A149-06A	4.47566	0.801924
TCGA-D9-A1JW-06A	4.38961	0.858827
TCGA-D9-A1JX-06A	5.14537	0.837125
TCGA-D9-A1X3-06A	4.48962	0.465284
TCGA-D9-A3Z1-06A	4.36533	0.870413
TCGA-D9-A3Z3-06A	4.69675	0.823161
TCGA-D9-A3Z4-01A	4.72747	0.783277
TCGA-D9-A4Z2-01A	4.61929	0.640387
TCGA-D9-A4Z3-01A	4.31006	0.72733
TCGA-D9-A4Z5-01A	5.0438	0.691692
TCGA-D9-A4Z6-06A	4.44356	0.692811
TCGA-D9-A6E9-06A	4.44831	0.934545
TCGA-D9-A6EA-06A	5.40072	0.683336
TCGA-D9-A6EC-06A	4.50146	0.635493
TCGA-D9-A6EG-06A	4.87731	0.612999
TCGA-DA-A1HV-06A	4.49974	0.861235
TCGA-DA-A1HW-06A	4.9456	0.872434
TCGA-DA-A1HY-06A	4.20942	0.636031
TCGA-DA-A1I0-06A	4.51789	0.814453
TCGA-DA-A1I1-06A	3.70203	0.827118
TCGA-DA-A1I2-06A	4.96244	0.782062
TCGA-DA-A1I4-06A	4.34766	0.744685
TCGA-DA-A1I5-06A	4.76743	0.872743
TCGA-DA-A1I7-06A	5.16548	0.729554
TCGA-DA-A1I8-06A	4.22724	0.598963
TCGA-DA-A1IA-06A	4.85068	0.682963
TCGA-DA-A1IB-06A	3.99052	0.946793
TCGA-DA-A1IC-06A	4.50123	0.767798
TCGA-DA-A3F2-06A	3.6911	0.929225
TCGA-DA-A3F3-06A	4.27163	0.686118
TCGA-DA-A3F5-06A	4.24506	0.686247
TCGA-DA-A3F8-06A	4.55596	0.930578
TCGA-DA-A95V-06A	4.48279	0.836994
TCGA-DA-A95W-06A	4.33785	0.787799
TCGA-DA-A95X-06A	4.62676	0.74168
TCGA-DA-A95Y-06A	4.35582	0.698968
TCGA-DA-A95Z-06A	4.96307	0.746042
TCGA-DA-A960-01A	3.73059	0.649918
TCGA-EB-A1NK-01A	4.22265	0.726703
TCGA-EB-A24C-01A	4.68614	0.601237
TCGA-EB-A24D-01A	4.44675	0.764291
TCGA-EB-A299-01A	4.69381	0.779673
TCGA-EB-A3HV-01A	4.29793	0.717889
TCGA-EB-A3XB-01A	4.89459	0.755814
TCGA-EB-A3XC-01A	5.2748	0.755492
TCGA-EB-A3XD-01A	4.4709	0.848701
TCGA-EB-A3XE-01A	4.596	0.815124
TCGA-EB-A3XF-01A	4.63576	0.739992
TCGA-EB-A3Y6-01A	4.56502	0.763384
TCGA-EB-A3Y7-01A	4.01878	0.67767
TCGA-EB-A41A-01A	4.02286	0.663131
TCGA-EB-A41B-01A	4.66305	0.737257
TCGA-EB-A42Y-01A	4.39415	0.716874
TCGA-EB-A42Z-01A	4.5071	0.746751
TCGA-EB-A430-01A	4.9833	0.793615
TCGA-EB-A431-01A	4.18948	0.66562
TCGA-EB-A44N-01A	4.5406	0.795489
TCGA-EB-A44O-01A	5.07134	0.687551
TCGA-EB-A44P-01A	4.75233	0.732135
TCGA-EB-A44Q-06A	4.74486	0.861148
TCGA-EB-A44R-06A	4.91049	0.811028
TCGA-EB-A4IQ-01A	5.25524	0.661612
TCGA-EB-A4IS-01A	4.75914	0.873756
TCGA-EB-A4OY-01A	4.38292	0.785076
TCGA-EB-A4OZ-01A	4.03083	0.891398
TCGA-EB-A4P0-01A	4.68714	0.752171
TCGA-EB-A4XL-01A	4.37359	0.79268
TCGA-EB-A51B-01A	5.08473	0.714261
TCGA-EB-A550-01A	4.52206	0.700701
TCGA-EB-A551-01A	4.29576	0.882121
TCGA-EB-A553-01A	4.75237	0.80476
TCGA-EB-A57M-01A	4.95484	0.761122
TCGA-EB-A5FP-01A	5.20247	0.604386
TCGA-EB-A5KH-06A	4.03777	0.703828
TCGA-EB-A5SE-01A	4.60828	0.705757
TCGA-EB-A5SF-01A	2.98071	0.661483
TCGA-EB-A5SG-06A	4.11391	0.952317
TCGA-EB-A5SH-06A	4.8669	0.793989
TCGA-EB-A5UL-06A	5.42053	0.852827
TCGA-EB-A5UM-01A	5.5335	0.861156
TCGA-EB-A5UN-06A	4.57951	0.737466
TCGA-EB-A5VU-01A	7.2488	0.64172
TCGA-EB-A5VV-06A	4.46148	0.952979
TCGA-EB-A6L9-06A	4.53064	0.905855
TCGA-EB-A6QY-01A	5.75202	0.698243
TCGA-EB-A6QZ-01A	4.97494	0.642276
TCGA-EB-A6R0-01A	4.88851	0.843635
TCGA-EB-A82B-01A	5.05469	0.80588
TCGA-EB-A82C-01A	4.65584	0.6299
TCGA-EB-A85I-01A	4.51682	0.849513
TCGA-EB-A85J-01A	5.02433	0.894421
TCGA-EB-A97M-01A	4.44491	0.808941
TCGA-EE-A17X-06A	5.08339	0.725312
TCGA-EE-A17Y-06A	4.80583	0.613507
TCGA-EE-A17Z-06A	4.68656	0.632881
TCGA-EE-A180-06A	4.61983	0.686499
TCGA-EE-A181-06A	4.60737	0.861732
TCGA-EE-A182-06A	3.64428	0.789887
TCGA-EE-A183-06A	4.90899	0.858479
TCGA-EE-A184-06A	4.81343	0.81105
TCGA-EE-A185-06A	4.70528	0.526211
TCGA-EE-A20B-06A	4.97237	0.81994
TCGA-EE-A20C-06A	4.76671	0.579949
TCGA-EE-A20F-06A	4.67219	0.804021
TCGA-EE-A20H-06A	4.99503	0.65128
TCGA-EE-A20I-06A	4.81035	0.774556
TCGA-EE-A29A-06A	4.79782	0.604984
TCGA-EE-A29B-06A	4.23029	0.694373
TCGA-EE-A29C-06A	4.8966	0.734444
TCGA-EE-A29D-06A	5.15326	0.656348
TCGA-EE-A29E-06A	5.50022	0.603226
TCGA-EE-A29G-06A	3.97289	0.757754
TCGA-EE-A29H-06A	4.67163	0.76276
TCGA-EE-A29L-06A	4.70377	0.622379
TCGA-EE-A29M-06A	4.66825	0.847605
TCGA-EE-A29N-06A	4.75884	0.859841
TCGA-EE-A29P-06A	4.80377	0.907289
TCGA-EE-A29Q-06A	4.33901	0.675913
TCGA-EE-A29R-06A	4.33785	0.673716
TCGA-EE-A29S-06A	4.61635	0.809293
TCGA-EE-A29T-06A	4.68393	0.8403
TCGA-EE-A29V-06A	5.02663	0.628054
TCGA-EE-A29W-06A	4.37544	0.680618
TCGA-EE-A29X-06A	4.61191	0.818651
TCGA-EE-A2A0-06A	4.39968	0.82695
TCGA-EE-A2A1-06A	5.33231	0.863683
TCGA-EE-A2A2-06A	4.38843	0.788604
TCGA-EE-A2A5-06A	4.73796	0.688632
TCGA-EE-A2A6-06A	5.13522	0.871654
TCGA-EE-A2GB-06A	4.79833	0.70807
TCGA-EE-A2GC-06A	4.5027	0.853601
TCGA-EE-A2GD-06A	4.79016	0.737912
TCGA-EE-A2GE-06A	4.35039	0.899232
TCGA-EE-A2GH-06A	4.48062	0.918101
TCGA-EE-A2GI-06A	4.70162	0.867887
TCGA-EE-A2GJ-06A	4.28257	0.811803
TCGA-EE-A2GK-06A	4.42537	0.939843
TCGA-EE-A2GL-06A	4.47254	0.877804
TCGA-EE-A2GM-06B	4.74244	0.727769
TCGA-EE-A2GN-06A	5.22724	0.716021
TCGA-EE-A2GO-06A	4.46259	0.642816
TCGA-EE-A2GP-06A	5.34783	0.721609
TCGA-EE-A2GR-06A	4.28356	0.563237
TCGA-EE-A2GS-06A	4.93573	0.738741
TCGA-EE-A2GT-06A	4.63533	0.852756
TCGA-EE-A2GU-06A	5.27594	0.856024
TCGA-EE-A2M5-06A	4.74632	0.821721
TCGA-EE-A2M6-06A	4.86587	0.735692
TCGA-EE-A2M7-06A	4.57183	0.81896
TCGA-EE-A2M8-06A	4.55699	0.937757
TCGA-EE-A2MC-06A	4.86868	0.898027
TCGA-EE-A2MD-06A	4.44825	0.779176
TCGA-EE-A2ME-06A	4.27352	0.93824
TCGA-EE-A2MF-06A	4.70455	0.780773
TCGA-EE-A2MG-06A	4.80325	0.901728
TCGA-EE-A2MH-06A	6.42471	0.871389
TCGA-EE-A2MI-06A	4.32967	0.808917
TCGA-EE-A2MJ-06A	4.47414	0.907937
TCGA-EE-A2MK-06A	4.5096	0.850384
TCGA-EE-A2ML-06A	4.4462	0.829251
TCGA-EE-A2MM-06A	4.53649	0.712161
TCGA-EE-A2MN-06A	4.4974	0.839836
TCGA-EE-A2MP-06A	4.80196	0.839687
TCGA-EE-A2MQ-06A	4.46447	0.728254
TCGA-EE-A2MR-06A	5.06326	0.913502
TCGA-EE-A2MS-06A	5.47595	0.780367
TCGA-EE-A2MT-06A	5.05064	0.731829
TCGA-EE-A2MU-06A	4.98189	0.882332
TCGA-EE-A3AA-06A	4.95501	0.842506
TCGA-EE-A3AB-06A	4.13501	0.725303
TCGA-EE-A3AC-06A	5.19292	0.821039
TCGA-EE-A3AD-06A	5.03117	0.586154
TCGA-EE-A3AF-06A	4.35244	0.817392
TCGA-EE-A3AG-06A	5.17582	0.59924
TCGA-EE-A3AH-06A	4.3876	0.609129
TCGA-EE-A3J3-06A	4.97673	0.761169
TCGA-EE-A3J4-06A	4.46103	0.733135
TCGA-EE-A3J5-06A	4.77964	0.836131
TCGA-EE-A3J7-06A	5.786	0.734528
TCGA-EE-A3J8-06A	4.39145	0.524731
TCGA-EE-A3JA-06A	4.02159	0.790384
TCGA-EE-A3JB-06A	4.88562	0.744352
TCGA-EE-A3JD-06A	4.45197	0.915311
TCGA-EE-A3JE-06A	4.24555	0.916864
TCGA-EE-A3JH-06A	4.575	0.928506
TCGA-EE-A3JI-06A	4.44613	0.699756
TCGA-ER-A193-06A	5.13264	0.861977
TCGA-ER-A194-01A	4.14879	0.848215
TCGA-ER-A195-06A	4.43521	0.865126
TCGA-ER-A196-01A	6.09287	0.665653
TCGA-ER-A197-06A	4.7906	0.878048
TCGA-ER-A198-06A	4.49531	0.788986
TCGA-ER-A199-06A	4.942	0.912016
TCGA-ER-A19A-06A	4.51904	0.925462
TCGA-ER-A19B-06A	4.2939	0.69905
TCGA-ER-A19C-06A	4.18111	0.669893
TCGA-ER-A19D-06A	4.75778	0.796951
TCGA-ER-A19E-06A	5.20197	0.719435
TCGA-ER-A19F-06A	4.1706	0.717524
TCGA-ER-A19G-06A	4.75599	0.854
TCGA-ER-A19H-06A	4.54874	0.820984
TCGA-ER-A19J-06A	5.1853	0.701968
TCGA-ER-A19K-01A	4.03195	0.766731
TCGA-ER-A19L-06A	4.61235	0.673218
TCGA-ER-A19M-06A	4.74787	0.867606
TCGA-ER-A19N-06A	4.11192	0.88321
TCGA-ER-A19O-06A	3.90351	0.869242
TCGA-ER-A19P-06A	4.45934	0.93906
TCGA-ER-A19Q-06A	4.32923	0.830995
TCGA-ER-A19S-06A	4.72287	0.927001
TCGA-ER-A19T-01A	4.72599	0.477399
TCGA-ER-A19T-06A	4.55712	0.788611
TCGA-ER-A19W-06A	4.7042	0.936729
TCGA-ER-A1A1-06A	4.55481	0.917494
TCGA-ER-A2NB-01A	3.64038	0.867318
TCGA-ER-A2NC-06A	5.03704	0.758511
TCGA-ER-A2ND-06A	4.85641	0.751298
TCGA-ER-A2NE-06A	4.94966	0.608043
TCGA-ER-A2NF-01A	4.31034	0.845355
TCGA-ER-A2NF-06A	4.31206	0.823095
TCGA-ER-A2NG-06A	4.7848	0.915046
TCGA-ER-A2NH-06A	4.54705	0.929271
TCGA-ER-A3ES-06A	4.02563	0.600397
TCGA-ER-A3ET-06A	4.4125	0.71329
TCGA-ER-A3EV-06A	4.76857	0.781579
TCGA-ER-A3PL-06A	5.07747	0.733202
TCGA-ER-A42H-01A	4.02588	0.6003
TCGA-ER-A42K-06A	4.56584	0.67045
TCGA-ER-A42L-06A	4.44924	0.904283
TCGA-FR-A2OS-01A	4.89208	0.62158
TCGA-FR-A3R1-01A	4.33937	0.784461
TCGA-FR-A3YN-06A	4.72708	0.811696
TCGA-FR-A3YO-06A	4.04492	0.692384
TCGA-FR-A44A-06A	4.48361	0.926432
TCGA-FR-A69P-06A	5.62996	0.726677
TCGA-FR-A726-01A	4.40116	0.59925
TCGA-FR-A728-01A	4.19438	0.867323
TCGA-FR-A729-06A	5.1974	0.905904
TCGA-FR-A7U8-06A	4.75554	0.631925
TCGA-FR-A7U9-06A	4.13858	0.843175
TCGA-FR-A7UA-06A	4.50608	0.955308
TCGA-FR-A8YC-06A	4.18835	0.763517
TCGA-FR-A8YD-06A	4.57118	0.722657
TCGA-FR-A8YE-06A	4.36189	0.8774
TCGA-FS-A1YW-06A	4.28811	0.708038
TCGA-FS-A1YX-06A	4.71075	0.698733
TCGA-FS-A1YY-06A	4.33914	0.66296
TCGA-FS-A1Z0-06A	4.75346	0.8469
TCGA-FS-A1Z3-06A	5.41974	0.677123
TCGA-FS-A1Z4-06A	5.05961	0.888213
TCGA-FS-A1Z7-06A	4.82207	0.694628
TCGA-FS-A1ZA-06A	4.52871	0.750187
TCGA-FS-A1ZB-06A	4.42265	0.751677
TCGA-FS-A1ZC-06A	4.81895	0.54711
TCGA-FS-A1ZD-06A	4.87022	0.726958
TCGA-FS-A1ZE-06A	5.8567	0.637554
TCGA-FS-A1ZF-06A	4.75688	0.701485
TCGA-FS-A1ZG-06A	5.01472	0.674852
TCGA-FS-A1ZH-06A	4.57165	0.860623
TCGA-FS-A1ZJ-06A	5.76906	0.774128
TCGA-FS-A1ZK-06A	4.72575	0.558803
TCGA-FS-A1ZM-06A	4.80235	0.847051
TCGA-FS-A1ZN-01A	4.58717	0.628319
TCGA-FS-A1ZP-06A	4.55531	0.775163
TCGA-FS-A1ZQ-06A	4.41288	0.719951
TCGA-FS-A1ZR-06A	4.38009	0.739696
TCGA-FS-A1ZS-06A	4.4154	0.702784
TCGA-FS-A1ZT-06A	6.12026	0.838243
TCGA-FS-A1ZU-06A	4.85758	0.604091
TCGA-FS-A1ZW-06A	4.02089	0.829484
TCGA-FS-A1ZY-06A	5.30773	0.604305
TCGA-FS-A1ZZ-06A	4.11826	0.650638
TCGA-FS-A4F0-06A	4.44247	0.58333
TCGA-FS-A4F2-06A	4.6719	0.640318
TCGA-FS-A4F4-06A	4.41796	0.82629
TCGA-FS-A4F5-06A	4.74851	0.652951
TCGA-FS-A4F8-06A	4.65719	0.913893
TCGA-FS-A4F9-06A	4.36606	0.678026
TCGA-FS-A4FB-06A	4.70099	0.571613
TCGA-FS-A4FC-06A	4.2598	0.742537
TCGA-FS-A4FD-06A	7.53357	0.73467
TCGA-FW-A3I3-06A	4.65601	0.682667
TCGA-FW-A3R5-06A	4.35252	0.766517
TCGA-FW-A3TU-06A	3.68123	0.746381
TCGA-FW-A3TV-06A	4.13235	0.790613
TCGA-FW-A5DX-01A	4.73153	0.671901
TCGA-FW-A5DY-06A	4.28939	0.901618
TCGA-GF-A2C7-01A	5.10806	0.605166
TCGA-GF-A3OT-06A	3.77263	0.804137
TCGA-GF-A4EO-06A	4.56625	0.923701
TCGA-GF-A6C8-06A	4.49505	0.833983
TCGA-GF-A6C9-06A	4.76302	0.884106
TCGA-GF-A769-01A	4.76499	0.629877
TCGA-GN-A262-06A	4.09642	0.426852
TCGA-GN-A263-01A	4.29187	0.767619
TCGA-GN-A264-06A	4.81494	0.659999
TCGA-GN-A265-06A	4.57607	0.879534
TCGA-GN-A266-06A	4.28114	0.849342
TCGA-GN-A267-06A	4.03567	0.805826
TCGA-GN-A268-06A	5.03148	0.66958
TCGA-GN-A26A-06A	4.09416	0.804819
TCGA-GN-A26C-01A	4.02655	0.906283
TCGA-GN-A26D-06A	4.31409	0.715112
TCGA-GN-A4U3-06A	4.50061	0.638025
TCGA-GN-A4U4-06A	4.22363	0.720444
TCGA-GN-A4U5-01A	4.4179	0.890752
TCGA-GN-A4U7-06A	4.97766	0.574876
TCGA-GN-A4U8-06A	4.28872	0.890199
TCGA-GN-A4U9-06A	5.90928	0.725065
TCGA-GN-A8LK-06A	4.67635	0.623114
TCGA-GN-A8LL-06A	4.39271	0.704588
TCGA-GN-A8LN-01A	4.8493	0.693647
TCGA-GN-A9SD-06A	5.37661	0.890721
TCGA-HR-A2OG-06A	4.12525	0.781015
TCGA-HR-A2OH-06A	4.64809	0.92647
TCGA-HR-A5NC-01A	4.86456	0.653208
TCGA-IH-A3EA-01A	4.61725	0.721544
TCGA-LH-A9QB-06A	4.69222	0.657941
TCGA-OD-A75X-06A	4.9699	0.712467
TCGA-QB-A6FS-06A	4.64265	0.863987
TCGA-QB-AA9O-06A	4.86935	0.862544
TCGA-RP-A690-06A	4.43031	0.658781
TCGA-RP-A693-06A	4.45546	0.797336
TCGA-RP-A694-06A	4.50838	0.789714
TCGA-RP-A695-06A	4.26536	0.772618
TCGA-RP-A6K9-06A	4.70264	0.829019
TCGA-W3-A824-06A	4.19502	0.872555
TCGA-W3-A825-06A	5.2637	0.854572
TCGA-W3-A828-06A	4.50676	0.740125
TCGA-W3-AA1O-06A	4.25481	0.663101
TCGA-W3-AA1Q-06A	3.74565	0.802508
TCGA-W3-AA1R-06A	5.20631	0.770592
TCGA-W3-AA1V-06B	4.44815	0.777569
TCGA-W3-AA1W-06A	4.56743	0.953335
TCGA-W3-AA21-06A	4.82275	0.761912
TCGA-WE-A8JZ-06A	5.53699	0.726936
TCGA-WE-A8K1-06A	4.41001	0.862832
TCGA-WE-A8K4-01A	4.92262	0.888919
TCGA-WE-A8K5-06A	4.62721	0.798774
TCGA-WE-A8K6-06A	4.55099	0.674915
TCGA-WE-A8ZM-06A	4.91773	0.529147
TCGA-WE-A8ZN-06A	3.85264	0.884811
TCGA-WE-A8ZO-06A	4.46672	0.799868
TCGA-WE-A8ZQ-06A	5.12049	0.48257
TCGA-WE-A8ZR-06A	5.68474	0.722311
TCGA-WE-A8ZT-06A	4.27801	0.712235
TCGA-WE-A8ZX-06A	4.75731	0.864338
TCGA-WE-A8ZY-06A	4.87492	0.6782
TCGA-WE-AA9Y-06A	4.4835	0.792341
TCGA-WE-AAA0-06A	4.29798	0.802337
TCGA-WE-AAA3-06A	4.91008	0.843648
TCGA-WE-AAA4-06A	4.28313	0.915883
TCGA-XV-A9VZ-01A	4.48639	0.704013
TCGA-XV-A9W2-01A	4.21231	0.68866
TCGA-XV-A9W5-01A	4.99916	0.76915
TCGA-XV-AAZV-01A	4.5454	0.84697
TCGA-XV-AAZW-01A	4.37407	0.642274
TCGA-XV-AAZY-01A	3.84363	0.830773
TCGA-XV-AB01-06A	4.18826	0.806923
TCGA-YD-A89C-06A	4.56146	0.647486
TCGA-YD-A9TA-06A	4.79019	0.810568
TCGA-YD-A9TB-06A	4.71029	0.778381
TCGA-YG-AA3N-01A	4.76403	0.869336
TCGA-YG-AA3O-06A	5.22998	0.772257
TCGA-YG-AA3P-06A	5.50807	0.695798
TCGA-Z2-A8RT-06A	4.08119	0.821348
TCGA-Z2-AA3S-06A	5.02547	0.77094
TCGA-Z2-AA3V-06A	3.98601	0.887371

## Sheet: Figure 1E
patient ID	YTHDF1	anti-pd-1 response
Pt8	24.5685	Complete Response
Pt9	18.9854	Complete Response
Pt13	17.0385	Complete Response
Pt27A	18.6507	Complete Response
Pt27B	20.4145	Complete Response
Pt1	18.0994	Progressive Disease
Pt7	26.9209	Progressive Disease
Pt10	28.5297	Progressive Disease
Pt12	27.9034	Progressive Disease
Pt14	30.9147	Progressive Disease
Pt16	36.9584	Progressive Disease
Pt20	26.6667	Progressive Disease
Pt22	19.7551	Progressive Disease
Pt23	16.8823	Progressive Disease
Pt25	27.4598	Progressive Disease
Pt29	23.7369	Progressive Disease
Pt31	25.8674	Progressive Disease
Pt32	27.065	Progressive Disease

## Sheet: Figure F-G
ID	YTHDF1 expression	response
Pt1_On_AD174047-6	17.9434	PD
Pt103_On_AE134059-6	14.2095	PD
Pt106_On_AD513626-6	13.7321	PD
Pt109_On_AE527955-5	15.9451	PD
Pt109_On_AE527955-6	17.3996	PD
Pt11_On_AD314068-6	13.0426	PD
Pt13_On_AD314067-6	12.3391	PD
Pt17_On_E9261162-5	15.6046	PD
Pt27_On_AD467934-5	13.302	PD
Pt28_On_AD167375-7	19.6806	PD
Pt31_On_AD467932-6	9.48948	PD
Pt32_On_E9414883-5	1.46107	PD
Pt46_On_AD781834-6	2.71497	PD
Pt47_On_AD530367-6	10.2241	PD
Pt5_On_E9047635-6	14.9795	PD
Pt52_On_AD530365-6	12.605	PD
Pt62_On_AD635728-5	30.5396	PD
Pt78_On_AE148748-6	7.34247	PD
Pt8_On_AD167380-7	16.5994	PD
Pt80_On_AD467874-5	17.7981	PD
Pt81_On_AD681973-5	9.78485	PD
Pt84_On_AD495199-6	18.209	PD
Pt85_On_AE070989-10	15.8019	PD
Pt9_On_E9047644-7	21.9871	PD
Pt93_On_AE070988-5	17.1156	PD
Pt10_On_E9047632-6	14.4023	SD
Pt108_On_AE373243-6	11.0273	SD
Pt2_On_AD174046-6	13.7372	SD
Pt26_On_AD467915-5	15.6093	SD
Pt36_On_AD495182-6	10.6573	SD
Pt37_On_AD495183-5	9.05591	SD
Pt38_On_E9414881-5	21.6399	SD
Pt4_On_E9047643-7	8.63106	SD
Pt58_On_AE045812-10	12.2103	SD
Pt65_On_AD796996-5	9.05625	SD
Pt67_On_AD530366-6	10.2321	SD
Pt77_On_AD733629-8	4.02515	SD
Pt79_On_AD733628-6	26.4725	SD
Pt82_On_AD125218-6	10.7647	SD
Pt87_On_AD495198-6	4.14007	SD
Pt89_On_AE070987-5	10.4572	SD
Pt92_On_AE148750-5	5.84802	SD
Pt98_On_AE086717-6	12.6744	SD
Pt105_On_AE373241-6	9.09967	PRCR
Pt18_On_E9261163-5	6.48561	PRCR
Pt3_On_E9047638-6	14.4812	PRCR
Pt30_On_AD505620-6	2.09441	PRCR
Pt34_On_AD485757-6	2.51757	PRCR
Pt35_On_AD485758-6	10.7159	PRCR
Pt44_On_AD167376-6	3.83422	PRCR
Pt48_On_E9047631-6	6.35761	PRCR
Pt49_On_AD681976-5	4.7644	PRCR
Pt68_On_AD635729-6	25.4249	PRCR
Pt69_On_AD635730-6	2.38396	PRCR
Pt94_On_AE373242-6	36.6346	PRCR
Pt101_On_AD681975-5	6.40181	PRCR

## Sheet: Figure 1H
ID	response	YTHDF1
Pt32_On_E9414883-5	NR	1.46107
Pt30_On_AD505620-6	R	2.09441
Pt69_On_AD635730-6	R	2.38396
Pt34_On_AD485757-6	R	2.51757
Pt46_On_AD781834-6	NR	2.71497
Pt44_On_AD167376-6	R	3.83422
Pt77_On_AD733629-8	NR	4.02515
Pt87_On_AD495198-6	NR	4.14007
Pt49_On_AD681976-5	R	4.7644
Pt92_On_AE148750-5	NR	5.84802
Pt48_On_E9047631-6	R	6.35761
Pt101_On_AD681975-5	R	6.40181
Pt18_On_E9261163-5	R	6.48561
Pt78_On_AE148748-6	NR	7.34247
Pt4_On_E9047643-7	NR	8.63106
Pt37_On_AD495183-5	NR	9.05591
Pt65_On_AD796996-5	NR	9.05625
Pt105_On_AE373241-6	R	9.09967
Pt31_On_AD467932-6	NR	9.48948
Pt81_On_AD681973-5	NR	9.78485
Pt47_On_AD530367-6	NR	10.2241
Pt67_On_AD530366-6	NR	10.2321
Pt89_On_AE070987-5	NR	10.4572
Pt36_On_AD495182-6	NR	10.6573
Pt35_On_AD485758-6	R	10.7159
Pt82_On_AD125218-6	NR	10.7647
Pt108_On_AE373243-6	NR	11.0273
Pt58_On_AE045812-10	NR	12.2103
Pt13_On_AD314067-6	NR	12.3391
Pt52_On_AD530365-6	NR	12.605
Pt98_On_AE086717-6	NR	12.6744
Pt11_On_AD314068-6	NR	13.0426
Pt27_On_AD467934-5	NR	13.302
Pt106_On_AD513626-6	NR	13.7321
Pt2_On_AD174046-6	NR	13.7372
Pt103_On_AE134059-6	NR	14.2095
Pt10_On_E9047632-6	NR	14.4023
Pt3_On_E9047638-6	R	14.4812
Pt5_On_E9047635-6	NR	14.9795
Pt17_On_E9261162-5	NR	15.6046
Pt26_On_AD467915-5	NR	15.6093
Pt85_On_AE070989-10	NR	15.8019
Pt109_On_AE527955-5	NR	15.9451
Pt8_On_AD167380-7	NR	16.5994
Pt93_On_AE070988-5	NR	17.1156
Pt109_On_AE527955-6	NR	17.3996
Pt80_On_AD467874-5	NR	17.7981
Pt1_On_AD174047-6	NR	17.9434
Pt84_On_AD495199-6	NR	18.209
Pt28_On_AD167375-7	NR	19.6806
Pt38_On_E9414881-5	NR	21.6399
Pt9_On_E9047644-7	NR	21.9871
Pt68_On_AD635729-6	R	25.4249
Pt79_On_AD733628-6	NR	26.4725
Pt62_On_AD635728-5	NR	30.5396
Pt94_On_AE373242-6	R	36.6346

## Sheet: Figure 1I
ID	YTHDF1 expression	response	YTHDF1（cut off=7.98）
Pt32_On_E9414883-5	low	NR	1.46107
Pt30_On_AD505620-6	low	R	2.09441
Pt69_On_AD635730-6	low	R	2.38396
Pt34_On_AD485757-6	low	R	2.51757
Pt46_On_AD781834-6	low	NR	2.71497
Pt44_On_AD167376-6	low	R	3.83422
Pt77_On_AD733629-8	low	NR	4.02515
Pt87_On_AD495198-6	low	NR	4.14007
Pt49_On_AD681976-5	low	R	4.7644
Pt92_On_AE148750-5	low	NR	5.84802
Pt48_On_E9047631-6	low	R	6.35761
Pt101_On_AD681975-5	low	R	6.40181
Pt18_On_E9261163-5	low	R	6.48561
Pt78_On_AE148748-6	low	NR	7.34247
Pt4_On_E9047643-7	high	NR	8.63106
Pt37_On_AD495183-5	high	NR	9.05591
Pt65_On_AD796996-5	high	NR	9.05625
Pt105_On_AE373241-6	high	R	9.09967
Pt31_On_AD467932-6	high	NR	9.48948
Pt81_On_AD681973-5	high	NR	9.78485
Pt47_On_AD530367-6	high	NR	10.2241
Pt67_On_AD530366-6	high	NR	10.2321
Pt89_On_AE070987-5	high	NR	10.4572
Pt36_On_AD495182-6	high	NR	10.6573
Pt35_On_AD485758-6	high	R	10.7159
Pt82_On_AD125218-6	high	NR	10.7647
Pt108_On_AE373243-6	high	NR	11.0273
Pt58_On_AE045812-10	high	NR	12.2103
Pt13_On_AD314067-6	high	NR	12.3391
Pt52_On_AD530365-6	high	NR	12.605
Pt98_On_AE086717-6	high	NR	12.6744
Pt11_On_AD314068-6	high	NR	13.0426
Pt27_On_AD467934-5	high	NR	13.302
Pt106_On_AD513626-6	high	NR	13.7321
Pt2_On_AD174046-6	high	NR	13.7372
Pt103_On_AE134059-6	high	NR	14.2095
Pt10_On_E9047632-6	high	NR	14.4023
Pt3_On_E9047638-6	high	R	14.4812
Pt5_On_E9047635-6	high	NR	14.9795
Pt17_On_E9261162-5	high	NR	15.6046
Pt26_On_AD467915-5	high	NR	15.6093
Pt85_On_AE070989-10	high	NR	15.8019
Pt109_On_AE527955-5	high	NR	15.9451
Pt8_On_AD167380-7	high	NR	16.5994
Pt93_On_AE070988-5	high	NR	17.1156
Pt109_On_AE527955-6	high	NR	17.3996
Pt80_On_AD467874-5	high	NR	17.7981
Pt1_On_AD174047-6	high	NR	17.9434
Pt84_On_AD495199-6	high	NR	18.209
Pt28_On_AD167375-7	high	NR	19.6806
Pt38_On_E9414881-5	high	NR	21.6399
Pt9_On_E9047644-7	high	NR	21.9871
Pt68_On_AD635729-6	high	R	25.4249
Pt79_On_AD733628-6	high	NR	26.4725
Pt62_On_AD635728-5	high	NR	30.5396
Pt94_On_AE373242-6	high	R	36.6346

## Sheet: Figure 1J
	Tumor volume (m㎥)
days	IgG						PD-L1+CTLA4
0	0	0	0	0	0	0	0	0	0	0	0	0
9	49.7025	45.5625	43.776	116.058	48.02	22.5885	36	15.75	42.2625	17.92	17.408	60.0925
11	183.75	239.062	258.57	253.125	241.875	135.2	285.77	93.288	171	93.75	99	289.338
13	307.062	376.65	525	445.5	384	196	389.344	222.188	326.095	225.4	213.564	525
15	629.856	792	966.306	850.149	631.75	440.128	627.361	402.04	634.644	612.06	359.527	831.668

## Sheet: Figure 1K
sample ID	disease specific survival in days	disease specific survival	YTHDF1	group
GSM1608728	5.23836	0	9.18147	low
GSM1608594	0.967123	1	9.21953	low
GSM1608799	7.91781	0	9.26608	low
GSM1608670	7.17534	0	9.27222	low
GSM1608600	3.58904	0	9.31597	low
GSM1608637	0.265753	1	9.36342	low
GSM1608703	6.13425	0	9.42598	low
GSM1608785	3.23836	1	9.45616	low
GSM1608793	4.88767	0	9.45922	low
GSM1608605	1.76164	1	9.49718	low
GSM1608780	0.517808	1	9.50879	low
GSM1608662	1.7589	1	9.51355	low
GSM1608698	0.912329	0	9.51877	low
GSM1608771	0.446575	1	9.54925	low
GSM1608724	1.70685	1	9.55054	low
GSM1608757	4.87397	0	9.55065	low
GSM1608633	6.79726	1	9.58311	low
GSM1608645	1.61918	1	9.58783	low
GSM1608658	1.32603	0	9.59065	low
GSM1608614	0.534247	1	9.59713	low
GSM1608674	3.59452	0	9.63525	low
GSM1608691	0.194521	0	9.64979	low
GSM1608634	0.731507	0	9.65986	low
GSM1608644	0.060274	0	9.66777	low
GSM1608675	0.328767	1	9.66821	low
GSM1608773	1.4	0	9.69116	low
GSM1608620	1.2411	1	9.72806	low
GSM1608764	7.67123	0	9.73129	low
GSM1608804	0.39726	1	9.74555	low
GSM1608708	0.375342	1	9.77137	low
GSM1608739	1.74795	1	9.77902	low
GSM1608602	3.83836	1	9.79887	low
GSM1608643	1.73699	0	9.8095	low
GSM1608598	7.20822	0	9.8283	low
GSM1608714	13.7123	0	9.83414	low
GSM1608752	0.690411	0	9.83463	low
GSM1608736	0.975342	1	9.8363	low
GSM1608713	1.7863	0	9.84148	low
GSM1608696	3.91507	0	9.84384	low
GSM1608666	3.21096	0	9.84488	low
GSM1608756	2.3589	0	9.84517	low
GSM1608782	4.05205	0	9.86014	low
GSM1608710	0.0164384	1	9.86171	low
GSM1608718	1.78082	1	9.86227	low
GSM1608606	3.68219	1	9.87704	low
GSM1608705	6.35342	0	9.88621	low
GSM1608612	2.32603	1	9.8863	low
GSM1608806	4.08493	0	9.88658	low
GSM1608667	0.449315	0	9.89208	low
GSM1608652	8.72603	0	9.90401	low
GSM1608627	14.2795	0	9.91215	low
GSM1608758	5.36438	1	9.91217	low
GSM1608684	2.01096	0	9.91827	low
GSM1608630	3.25205	0	9.92533	low
GSM1608735	0.153425	1	9.92575	low
GSM1608619	0.517808	0	9.93361	low
GSM1608655	9.08219	0	9.94681	low
GSM1608711	0.432877	0	9.95395	low
GSM1608750	1.7726	0	9.95494	low
GSM1608631	1.14795	1	9.96054	low
GSM1608723	3.3726	0	9.96848	low
GSM1608624	2.82192	0	9.97118	low
GSM1608682	0.30411	0	9.97869	low
GSM1608712	1.05753	1	9.97975	high
GSM1608680	0.764384	1	9.98016	high
GSM1608656	0.753425	1	9.98542	high
GSM1608747	1.85753	0	9.98871	high
GSM1608687	0.830137	1	9.99524	high
GSM1608727	1.0411	1	10.0027	high
GSM1608733	1.0274	1	10.0029	high
GSM1608651	1.50685	1	10.0119	high
GSM1608781	0.180822	0	10.0133	high
GSM1608701	0.465753	0	10.0208	high
GSM1608754	0.920548	1	10.0275	high
GSM1608649	1.03562	1	10.0289	high
GSM1608730	1.4411	1	10.0322	high
GSM1608629	0.136986	0	10.0402	high
GSM1608786	3.43288	1	10.0433	high
GSM1608621	3.34247	0	10.0439	high
GSM1608646	0.287671	0	10.0465	high
GSM1608731	0.580822	0	10.0489	high
GSM1608657	9.8137	0	10.0568	high
GSM1608729	1.15068	0	10.0593	high
GSM1608623	2.28493	1	10.0599	high
GSM1608722	3.34795	1	10.0624	high
GSM1608760	0.19726	1	10.0667	high
GSM1608746	2.62192	1	10.0742	high
GSM1608688	0.249315	1	10.0765	high
GSM1608622	1.53151	0	10.0789	high
GSM1608642	3.45205	0	10.0849	high
GSM1608796	2.33151	0	10.0957	high
GSM1608672	15.1507	0	10.1004	high
GSM1608626	3.28493	1	10.1059	high
GSM1608676	0.931507	0	10.1096	high
GSM1608794	1.55068	0	10.1102	high
GSM1608664	3.85205	0	10.1126	high
GSM1608628	1.62192	1	10.1139	high
GSM1608601	2.23836	0	10.115	high
GSM1608787	1.87671	0	10.1154	high
GSM1608791	2.16164	0	10.1199	high
GSM1608790	3.00548	1	10.1212	high
GSM1608603	0.276712	0	10.1217	high
GSM1608779	0.452055	1	10.1294	high
GSM1608788	1.34521	1	10.1327	high
GSM1608686	0.224658	1	10.1338	high
GSM1608732	2.41096	0	10.1383	high
GSM1608767	0.120548	1	10.1431	high
GSM1608778	1.72329	1	10.1455	high
GSM1608784	0.476712	0	10.1462	high
GSM1608611	0.254795	0	10.15	high
GSM1608661	0.0328767	1	10.1517	high
GSM1608694	2.8137	0	10.16	high
GSM1608755	0.361644	1	10.1647	high
GSM1608632	0.569863	1	10.1682	high
GSM1608805	3.27123	0	10.1697	high
GSM1608770	9.2137	0	10.1704	high
GSM1608673	16.7041	0	10.1761	high
GSM1608768	2.83562	0	10.1808	high
GSM1608748	0.887671	0	10.182	high
GSM1608772	1.43288	0	10.1824	high
GSM1608753	1.12603	1	10.1839	high
GSM1608751	2.00548	1	10.184	high
GSM1608763	5.9589	0	10.1888	high
GSM1608636	2.03288	1	10.1897	high
GSM1608792	1.42192	0	10.1904	high
GSM1608678	17.6795	0	10.1995	high
GSM1608709	3.92329	1	10.2008	high
GSM1608654	0.772603	0	10.201	high
GSM1608593	4.69589	0	10.2098	high
GSM1608653	0.849315	1	10.2101	high
GSM1608613	0.468493	0	10.2141	high
GSM1608650	6.93151	1	10.232	high
GSM1608717	1.21096	1	10.2379	high
GSM1608744	1.07397	1	10.2396	high
GSM1608803	0.531507	1	10.2406	high
GSM1608726	0.871233	0	10.2503	high
GSM1608697	0.830137	1	10.2518	high
GSM1608719	0.841096	0	10.2578	high
GSM1608741	0.117808	0	10.259	high
GSM1608802	0.421918	1	10.2607	high
GSM1608706	1.93699	1	10.2649	high
GSM1608690	1.24658	1	10.2671	high
GSM1608702	0.980822	0	10.2763	high
GSM1608725	0.539726	1	10.2804	high
GSM1608679	3.59726	0	10.2825	high
GSM1608635	1.19178	1	10.2834	high
GSM1608693	1.5726	1	10.2906	high
GSM1608683	0.534247	1	10.2929	high
GSM1608639	10.3534	0	10.2945	high
GSM1608704	0.345205	1	10.295	high
GSM1608608	0.205479	0	10.3124	high
GSM1608765	0.180822	1	10.3181	high
GSM1608641	7.05205	0	10.3294	high
GSM1608604	8.27671	1	10.3309	high
GSM1608695	15.4301	0	10.3315	high
GSM1608609	0.210959	1	10.3441	high
GSM1608669	7.07945	0	10.3612	high
GSM1608707	3.63014	1	10.3614	high
GSM1608660	2.39726	0	10.3664	high
GSM1608749	1.73699	1	10.3665	high
GSM1608721	0.515068	1	10.3737	high
GSM1608715	0.509589	0	10.3956	high
GSM1608740	1.19178	1	10.3973	high
GSM1608638	1.23562	0	10.3992	high
GSM1608720	12.1918	0	10.4158	high
GSM1608625	8.78356	0	10.4327	high
GSM1608759	0.254795	1	10.4335	high
GSM1608761	1.26301	1	10.4345	high
GSM1608689	0.139726	0	10.4364	high
GSM1608597	0.180822	1	10.4386	high
GSM1608769	0.531507	0	10.4395	high
GSM1608789	2.01644	1	10.4486	high
GSM1608795	3.77808	0	10.464	high
GSM1608692	1.16164	0	10.4652	high
GSM1608668	1	1	10.4698	high
GSM1608801	0.808219	1	10.4716	high
GSM1608671	1.09315	1	10.4812	high
GSM1608774	1.12603	1	10.4835	high
GSM1608665	3.6411	1	10.4871	high
GSM1608700	1.35068	1	10.4964	high
GSM1608798	0.843836	0	10.512	high
GSM1608777	1.86849	1	10.521	high
GSM1608596	3.95068	0	10.536	high
GSM1608743	0.923288	1	10.5602	high
GSM1608745	1.62466	1	10.5616	high
GSM1608640	0.531507	1	10.5622	high
GSM1608663	1.26301	0	10.6013	high
GSM1608617	2.24658	0	10.6034	high
GSM1608762	1.24932	0	10.6169	high
GSM1608681	3.04658	0	10.6354	high
GSM1608595	5.8274	0	10.6382	high
GSM1608615	3.46849	0	10.6488	high
GSM1608766	0.841096	0	10.6593	high
GSM1608647	3.9863	0	10.6655	high
GSM1608677	1.17534	1	10.6797	high
GSM1608659	2.00274	0	10.6948	high
GSM1608783	0.175342	1	10.7152	high
GSM1608607	3.01644	0	10.716	high
GSM1608685	1.48493	1	10.7317	high
GSM1608599	6.64932	0	10.7744	high
GSM1608616	17.3781	0	10.7853	high
GSM1608610	4.06849	1	10.9449	high
GSM1608699	0.224658	1	10.9663	high
GSM1608648	3.84658	1	10.9751	high
GSM1608775	0.232877	1	10.9953	high
GSM1608737	1.30411	1	10.9962	high
GSM1608716	0.243836	0	11.0955	high
GSM1608734	0.717808	1	11.1282	high
GSM1608800	1.74795	1	11.1686	high
GSM1608742	0.115068	1	11.508	high

## Sheet: Figure 2A
Tumor volume (m㎥)
days	WT										KO
0	0	0	0	0	0	0	0	0	0	0	0	0	0	0	0	0	0	0	0	0
7	40	147.875	55.6875	29.4	16.767	99.238	30.634	32	83.824	49.923	19.22	0	0	4	0	0	21.4375	9.375	0	0
9	78.732	143.65	58.19	105.875	75.9375	196	121.014	51.304	281.627	183.75	52.65	0	0	13.5	0	0	27.436	13.5	13.5	13.5
11	288	209.952	309.304	162	178.605		256	207.515	528.22	470.45	56.7	13.5	0	13.5	0	0	62.5	32	45.5625	13.5
13	967.46	355.008	665.5	668.367	578.812		1009.49	595.35	1024.19	1352	158.438	50.8475	13.5	55.296	0	13.5	113.438	133.1	75	83.1875

[truncated: 62 more sheets: Figure 2B, Figure 2C-D, Figure 2E, Figure 2F, Figure 2G-H, Figure 2I, Figure 2J, Figure 3A, Figure 3B, Figure 3D, Figure 3E, Figure 3F, Figure 4B-C, Figure 4D, Figure 4E-F, Figure 4G, Figure 4I, Figure 4J, Figure 4K, Figure 5A-B …]
